# Supplementary material for: Differential Predictors of Response to Early Start Denver Model vs. Early Intensive Behavioral Intervention in Young Children with Autism Spectrum Disorder: A Systematic Review and Meta-Analysis
Source: Brain Sci. 2022 Nov 4;12(11):1499. doi: 10.3390/brainsci12111499 (PMC9688546; doi:10.3390/brainsci12111499)
Supplement: Supplementary file 1 [file brainsci-12-01499-s001.zip]

Archive with 3 entries (3 files):
- 2b_Suppl_Mat_Table S1.xlsx
- 2c_Suppl_Mat_Table S8.xlsx
- Supplementary Tables.pdf
