# Supplementary material for: Differential Predictors of Response to Early Start Denver Model vs. Early Intensive Behavioral Intervention in Young Children with Autism Spectrum Disorder: A Systematic Review and Meta-Analysis
Source: Brain Sci. 2022 Nov 4;12(11):1499. doi: 10.3390/brainsci12111499 (PMC9688546; doi:10.3390/brainsci12111499)
Supplement: Supplementary file 1 [file brainsci-12-01499-s001.zip › 2b_Suppl_Mat_Table S1.xlsx]

## Sheet: WebofScience
Query	((((((((((TI=(autism)) OR TI=(autism spectrum disorder)) OR TI=(asd)) AND TI=(predictor)) OR TI=(predicting outcome)) OR TI=(outcome)) AND TI=(early intervention)) OR TI=(esdm)) OR TI=(early start denver model)) OR TI=(eibi)) OR TI=(early intensive behavioral intervention) AND ((((((((((AB=(autism)) OR AB=(autism spectrum disorder)) OR AB=(asd)) AND AB=(predictor)) OR AB=(predicting outcome)) OR …
Results	157
	Authors	Year	Title	DOI
1	Aaronson B; Estes A; Rogers SJ; Dawson G; Bernier R		The Early Start Denver Model Intervention and Mu Rhythm Attenuation in Autism Spectrum Disorders	10.1007/s10803-021-05190-7
2	Abouzeid N; Rivard M; Mello C; Mestari Z; Boule M; Guay C	2020	Parent coaching intervention program based on the Early Start Denver Model for children with autism spectrum disorder: Feasibility and acceptability study	10.1016/j.ridd.2020.103747
3	Afonso VI	2020	Compact scalar field solutions in EiBI gravity	10.1142/S0218271820410114
4	Agius M; Shah S; Ramkisson R; Murphy S; Zaman R	2009	DEVELOPING OUTCOME MEASURES FOR SERIOUS MENTAL ILLNESS; USING EARLY INTERVENTION AS AN EXAMPLE
5	Akinci AT; Akturk Y; Tutunculer B; Orakdogen M; Simsek O	2021	The effects of the early and ultra-early intervention on the outcome in aneurysmatic subarachnoid hemorrhage	10.14744/tjtes.2020.49196
6	Albers D; Meining A; Hann A; Ayoub YK; Schumacher B	2021	Direct endoscopic necrosectomy in infected pancreatic necrosis using lumen-apposing metal stents: Early intervention does not compromise outcome	10.1055/a-1341-0654
7	Albrecht EC; Kaelin VC; Rigau BL; Dooling-Litfin JK; Scully EA; Murphy NJ; McManus BM; Khetani MA	2020	Pilot implementation of an electronic patient-reported outcome measure for planning and monitoring participation-focused care in early intervention	10.1186/s12911-020-01189-9
8	Amminger GP; Henry LP; Harrigan SM; Harris MG; Alvarez-Jimenez M; Herrman H; Jackson HJ; McGorry PD	2011	Outcome in early-onset schizophrenia revisited: Findings from the Early Psychosis Prevention and Intervention Centre long-term follow-up study	10.1016/j.schres.2011.06.009
9	Baril EM; Humphreys BP	2017	An Evaluation of the Research Evidence on the Early Start Denver Model	10.1177/1053815117722618
10	Beglinger L; Smith T	2005	Concurrent validity of social subtype and IQ after early intensive behavioral intervention in children with autism: A preliminary investigation	10.1007/s10803-005-3292-3
11	Ben-Itzchak E; Zachor DA	2007	The effects of intellectual functioning and autism severity on outcome of early behavioral intervention for children with autism	10.1016/j.ridd.2006.03.002
12	Bessiri A; Ourabah K; Zerguini TH	2021	Jeans instability in Eddington-inspired Born-Infeld (EiBI) gravity: a quantum approach	10.1088/1402-4896/ac1cd2
13	Boyd RD; Corley MJ	2001	Outcome survey of early intensive behavioral intervention for young children with autism in a community setting	10.1177/1362361301005004007
14	Bustos TE; Sridhar A; Drahota A	2021	Implementation evaluation of an early intensive behavioral intervention program across three agencies serving young children with Autism: A mixed methods study	10.1016/j.childyouth.2020.105871
15	Calder S; Ward R; Jones M; Johnston J; Claessen M	2018	The uses of outcome measures within multidisciplinary early childhood intervention services: a systematic review	10.1080/09638288.2017.1353144
16	Chan SKW; So HC; Hui CLM; Chang WC; Lee EHM; Chung DWS; Tso S; Hung SF; Yip KC; Dunn E; Chen EYH	2015	10-year outcome study of an early intervention program for psychosis compared with standard care service	10.1017/S0033291714002220
17	Chen EYH; Tang JYM; Hui CLM; Chiu CPY; Lam MML; Law CW; Yew CWS; Wong GHY; Chung DWS; Tso S; Chan KPM; Yip KC; Hung SF; Honer WG	2011	Three-year outcome of phase-specific early intervention for first-episode psychosis: a cohort study in Hong Kong	10.1111/j.1751-7893.2011.00279.x
18	Cidav Z; Munson J; Estes A; Dawson G; Rogers S; Mandell D	2017	Cost Offset Associated With Early Start Denver Model for Children With Autism	10.1016/j.jaac.2017.06.007
19	Colombi C; Narzisi A; Ruta L; Cigala V; Gagliano A; Pioggia G; Siracusano R; Rogers SJ; Muratori F	2018	Implementation of the Early Start Denver Model in an Italian community	10.1177/1362361316665792
20	Contaldo A; Colombi C; Pierotti C; Masoni P; Muratori F	2020	Outcomes and moderators of Early Start Denver Model intervention in young children with autism spectrum disorder delivered in a mixed individual and group setting	10.1177/1362361319888344
21	Cotton S; Filia K; Watson A; Mackinnon AJ; Hides L; Gleeson JFM; Berk M; Conus P; Lambert M; Schimmelmann B; Herrman H; Rayner V; Ratheesh A; McGorry PD		A protocol for the first episode psychosis outcome study (FEPOS): >= 15 year follow-up after treatment at the Early Psychosis Prevention and Intervention Centre Melbourne Australia	10.1111/eip.13204
22	Cucinotta F; Ricciardello A; Turriziani L; Calabrese G; Briguglio M; Boncoddo M; Bellomo F; Tomaiuolo P; Martines S; Bruschetta M; Belponer FL; Di Bella T; Colombi C; Baccarin M; Picinelli C; Castronovo P; Lintas C; Sacco R; Biederer T; Kellam B; Scherer SW; Persico AM	2020	FARP-1 deletion is associated with lack of response to autism treatment by early start denver model in a multiplex family	10.1002/mgg3.1373
23	Dahlqvist A; Rosen B	2016	Early occupational performance intervention enhances outcome after distal radius fracture: A nonrandomized controlled trial	10.1177/1758998316656019
24	Dawson G; Rogers S; Munson J; Smith M; Winter J; Greenson J; Donaldson A; Varley J	2010	Randomized Controlled Trial of an Intervention for Toddlers With Autism: The Early Start Denver Model	10.1542/peds.2009-0958
25	Devescovi R; Colonna V; Dissegna A; Bresciani G; Carrozzi M; Colombi C	2021	Feasibility and Outcomes of the Early Start Denver Model Delivered within the Public Health System of the Friuli Venezia Giulia Italian Region	10.3390/brainsci11091191
26	Devescovi R; Monasta L; Mancini A; Bin M; Vellante V; Carrozzi M; Colombi C	2016	Early diagnosis and Early Start Denver Model intervention in autism spectrum disorders delivered in an Italian Public Health System service	10.2147/NDT.S106850
27	Dimian AF; Wolff JJ; Symons FJ		Educational Outcomes of a Cohort of Children With Autism Who Received Early Intensive Behavioral Intervention	10.1177/00224669211036397
28	Dimian AF; Symons FJ; Wolff JJ	2021	Delay to Early Intensive Behavioral Intervention and Educational Outcomes for a Medicaid-Enrolled Cohort of Children with Autism	10.1007/s10803-020-04586-1
29	Domenech-Llaberia E; Araneda N; Xifro A; Riba MD	2003	The preschool depresion scale for teachers (ESDM 3-6): First validation results
30	Dong SC; Xu SJ; Wu GS	2006	Earth science digital museum (ESDM): Toward a new paradigm for museums	10.1016/j.cageo.2005.10.017
31	Dumaret AC; Picchi V	2005	Early intervention: psychosocial outcome of families and children's development	10.1016/j.amp.2004.06.015
32	Dziewierz A; Siudak Z; Rakowski T; Chyrchel M; Mielecki W; Janzon M; Birkemeyer R; Tierala I; Wojdyla RM; Dubiel JS; Dudek D	2010	Early abciximab administration before primary percutaneous coronary intervention improves clinical outcome in elderly patients transferred with ST-elevation myocardial infarction Data from the EUROTRANSFER registry	10.1016/j.ijcard.2009.02.002
33	Eikeseth S; Klintwall L; Jahr E; Karlsson P	2012	Outcome for children with autism receiving early and intensive behavioral intervention in mainstream preschool and kindergarten settings	10.1016/j.rasd.2011.09.002
34	El-Nawawy AA; Elshinawy MI; Khater DM; Moustafa AA; Hassanein NM; Wali YA; Nazir HF	2021	Outcome of Early Hemostatic Intervention in Children With Sepsis and Nonovert Disseminated Intravascular Coagulation Admitted to PICU: A Randomized Controlled Trial	10.1097/PCC.0000000000002578
35	Eldevik S; Hastings RP; Hughes JC; Jahr E; Eikeseth S; Cross S	2009	Meta-Analysis of Early Intensive Behavioral Intervention for Children With Autism	10.1080/15374410902851739
36	Endre ZH; Walker RJ; Pickering JW; Shaw GM; Frampton CM; Henderson SJ; Hutchison R; Mehrtens JE; Robinson JM; Schollum JBW; Westhuyzen J; Celi LA; McGinley RJ; Campbell IJ; George PM	2010	Early intervention with erythropoietin does not affect the outcome of acute kidney injury (the EARLYARF trial)	10.1038/ki.2010.25
37	Eriksson MA; Westerlund J; Hedvall A; Amark P; Gillberg C; Fernell E	2013	Medical conditions affect the outcome of early intervention in preschool children with autism spectrum disorders	10.1007/s00787-012-0312-7
38	Farooq S; Green DJ; Singh SP	2019	Sharing information about diagnosis and outcome of first-episode psychosis in patients presenting to early intervention services	10.1111/eip.12670
39	Fava L; Strauss K; Valeri G; D'Elia L; Arima S; Vicari S	2011	The effectiveness of a cross-setting complementary staff- and parent-mediated early intensive behavioral intervention for young children with ASD	10.1016/j.rasd.2011.02.009
40	Fava L; Strauss K	2011	Cross-setting complementary staff- and parent-mediated Early Intensive Behavioral Intervention for young children with autism: A research-based comprehensive approach	10.1016/j.rasd.2010.06.017
41	Feig EH; Harnedy LE; Celano CM; Huffman JC	2021	Increase in Daily Steps During the Early Phase of a Physical Activity Intervention for Type 2 Diabetes as a Predictor of Intervention Outcome	10.1007/s12529-021-09966-0
42	Fletcher-Watson S; McConachie H	2017	The Search for an Early Intervention Outcome Measurement Tool in Autism	10.1177/1088357615583468
43	Frazier TW; Klingemier EW; Anderson CJ; Gengoux GW; Youngstrom EA; Hardan AY	2021	A Longitudinal Study of Language Trajectories and Treatment Outcomes of Early Intensive Behavioral Intervention for Autism	10.1007/s10803-021-04900-5
44	Friedman AS; Terras A; Glassman K	2003	The role of participant motivation in the outcome of a prevention/early intervention program for adolescent substance use problems and illegal behavior	10.1300/J029v13n02_01
45	Fujii T; Moriel G; Kramer DR; Attenello F; Zada G	2016	Prognostic factors of early outcome and discharge status in patients undergoing surgical intervention following traumatic intracranial hemorrhage	10.1016/j.jocn.2016.03.007
46	Fulton E; Eapen V; Crncec R; Walter A; Rogers S	2014	Reducing maladaptive behaviors in preschool-aged children with autism spectrum disorder using the Early Start Denver Model	10.3389/fped.2014.00040
47	Gafoor R; Nitsch D; McCrone P; Craig TKJ; Garety PA; Power P; McGuire P	2010	Effect of early intervention on 5-year outcome in non-affective psychosis	10.1192/bjp.bp.109.066050
48	Geoffray MM; Denis A; Mengarelli F; Peter C; Gallifet N; Beaujeard V; Grosmaitre CJ; Malo V; Grisi S; Georgieff N; Magnificat S; Touzet S	2019	USING ESDM 12 HOURS PER WEEK IN CHILDREN WITH AUTISM SPECTRUM DISORDER: FEASIBILITY AND RESULTS OF AN OBSERVATIONAL STUDY	10.24869/psyd.2019.333
49	Ghosh M	2021	Features of an analytical solution in Eddington inspired Born-Infeld (EiBI) gravity	10.1142/S0217732321500012
50	Giannii ML; Picciolini O; Ravasi M; Gardon L; Vegni C; Fumagalli M; Mosca F	2006	The effects of an early developmental mother-child intervention program on neurodevelopment outcome in very low birth weight infants: A pilot study	10.1016/j.earlhumdev.2006.01.011
51	Granger S; des Rivieres-Pigeon C; Sabourin G; Forget J	2012	Mothers' Reports of Their Involvement in Early Intensive Behavioral Intervention	10.1177/0271121410393285
52	Grey I; Coughlan B; Lydon H; Healy O; Thomas J	2019	Parental satisfaction with early intensive behavioral intervention	10.1177/1744629517742813
53	Hamer EG; Hielkema T; Bos AF; Dirks T; Hooijsma SJ; Reinders-Messelink HA; Toonen RF; Hadders-Algra M	2017	Effect of early intervention on functional outcome at school age: Follow-up and process evaluation of a randomised controlled trial in infants at risk	10.1016/j.earlhumdev.2017.02.002
54	Harrington E; Neffgen M; Sasalu P; Sehgal T; Woolley J	2013	Initial predictors of outcome in an early intervention in psychosis service	10.1111/eip.12028
55	Hastings RP; Symes MD	2002	Early intensive behavioral intervention for children with autism: parental therapeutic self-efficacy	10.1016/S0891-4222(02)00137-3
56	Hauglann L; Handegaard BH; Ulvund SE; Nordhov M; Ronning JA; Kaaresen PI	2015	Cognitive outcome of early intervention in preterms at 7 and 9 years of age: a randomised controlled trial	10.1136/archdischild-2014-306496
57	Herbrecht E; Lazari O; Notter M; Kievit E; Schmeck K; Spiegel R	2020	Short-Term and Highly Intensive Early Intervention FIAS: Two-Year Outcome Results and Factors of Influence	10.3389/fpsyt.2020.00687
58	Hernandez-Ruiz E	2018	Music Therapy and Early Start Denver Model to Teach Social Communication Strategies to Parents of Preschoolers with ASD: A Feasibility Study	10.1093/mtp/mix018
59	Heskestad B; Waterloo K; Baardsen R; Helseth E; Romner B; Ingebrigtsen T	2010	No impact of early intervention on late outcome after minimal mild and moderate head injury	10.1186/1757-7241-18-10
60	Hester PP; Kaiser AP	1998	Early intervention for the prevention of conduct disorder: Research issues in early identification implementation and interpretation of treatment outcome
61	Hingoro SAS; Rizwan N; Qazi RA	2016	Maternal outcome of early intervention in women with prom at term (37 weeks or more)
62	Holmes E; Tsang TM; Huang JTJ; Leweke FM; Koethe D; Gerth CW; Nolden BM; Gross S; Schreiber D; Nicholson JK; Bahn S	2006	Metabolic profiling of CSF: Evidence that early intervention may impact on disease progression and outcome in schizophrenia	10.1371/journal.pmed.0030327
63	Holzinger D; Laister D; Vivanti G; Barbaresi WJ; Fellinger J	2019	Feasibility and Outcomes of the Early Start Denver Model Implemented with Low Intensity in a Community Setting in Austria	10.1097/DBP.0000000000000675
64	Izmailov R; Potapov AA; Filippov AI; Ghosh M; Nandi KK	2015	Upper limit on the central density of dark matter in the Eddington-inspired Born-Infeld (EiBI) gravity	10.1142/S021773231550056X
65	Jacobson JW	2000	Early intensive behavioral intervention: Emergence of a consumer-driven service model	10.1007/BF03392008
66	Jonsdottir SL; Brynjarsdottir B; Saemundsen E; Sigurdsson JF	2018	Long-term outcome of children with autism who received different forms of early intervention during their preschool years: a pilot study of 15 young adults	10.21307/sjcapp-2018-006
67	Kaaresen PI; Ronning JA; Tunby J; Nordhov SM; Ulvund SE; Dahl LB	2008	A randomized controlled trial of an early intervention program in low birth weight children: Outcome at 2 years	10.1016/j.earlhumdev.2007.07.003
68	Kaelin V; Villegas V; Chen YF; Murphy N; Papautsky E; Litfin J; Leland N; Maheshwari V; McManus B; Khetani M	2022	Effectiveness and scalability of an electronic patient-reported outcome measure and decision support tool for family-centred and participation-focused early intervention: PROSPECT hybrid type 1 trial protocol	10.1136/bmjopen-2021-051582
69	Kaewkhao N	2020	Beautiful form of G(eff) in EiBI gravity via the Ward-Kodama entropy-area law	10.1016/j.dark.2020.100458
70	Karim T; Muhit M; Jahan I; Galea C; Morgan C; Smithers-Sheedy H; Badawi N; Khandaker G	2021	Outcome of Community-Based Early Intervention and Rehabilitation for Children with Cerebral Palsy in Rural Bangladesh: A Quasi-Experimental Study	10.3390/brainsci11091189
71	Karjalainen PP; Airaksinen JKE; de Belder A; Romppanen H; Kervinen K; Sia J; Laine M; Nammas W	2016	Long-term outcome of early percutaneous coronary intervention in diabetic patients with acute coronary syndrome: insights from the BASE ACS trial	10.1080/07853890.2016.1186829
72	Keinonen K; Lappalainen R	2020	Competence and adherence in an acceptance and values-based intervention: Effects on treatment outcome and early changes in depression	10.1016/j.jcbs.2020.07.007
73	Keinonen K; Kyllonen H; Astikainen P; Lappalainen R	2018	Early sudden gains in an acceptance and values-based intervention: Effects on treatment outcome for depression and psychological flexibility	10.1016/j.jcbs.2018.07.010
74	Khosravi F; Ziaeefar P	2020	EARLY AND LONG-TERM OUTCOME OF SURGICAL INTERVENTION IN CHILDREN WITH INFLAMMATORY BOWEL DISEASE	10.1590/0102-672020200002e1518
75	King A; Sachez-Johnsen L; Van Orman S; Cao D; Matthews A	2008	A pilot community-based intensive smoking cessation intervention in African Americans: Feasibility acceptability and early outcome indicators	10.1016/S0027-9684(15)31209-8
76	Kitzerow J; Teufel K; Jensen K; Wilker C; Freitag CM	2020	Case-control study of the low intensive autism-specific early behavioral intervention A-FFIP: Outcome after one year	10.1024/1422-4917/a000661
77	Klintwall L; Eikeseth S	2012	Number and controllability of reinforcers as predictors of individual outcome for children with autism receiving early and intensive behavioral intervention: A preliminary study	10.1016/j.rasd.2011.07.009
78	Koudys J; Perry A; Ho HSW; Charles M	2021	Mental Health Status of Youth Diagnosed With ASD Who Received Early Intensive Behavioral Intervention as Young Children	10.1080/07317107.2021.1895415
79	Kovshoff H; Hastings RP; Remington B	2011	Two-Year Outcomes for Children With Autism After the Cessation of Early Intensive Behavioral Intervention	10.1177/0145445511405513
80	Kraan TC; Ising HK; Fokkema M; Velthorst E; van den Berg DPG; Kerkhoven M; Veling W; Smit F; Linszen DH; Nieman DH; Wunderink L; Boonstra N; Klaassen RMC; Dragt S; Rietdijk J; de Haan L; van der Gaag M	2017	The effect of childhood adversity on 4-year outcome in individuals at ultra high risk for psychosis in the Dutch Early Detection Intervention Evaluation (EDIE-NL) Trial	10.1016/j.psychres.2016.11.014
81	Kubo S; Kadota K; Ichinohe T; Miyake K; Hyodo Y; Otsuru S; Hasegawa D; Shigemoto Y; Habara S; Tada T; Tanaka H; Fuku Y; Katoh H; Fujii S; Goto T; Mitsudo K	2014	Comparison of Long-Term Outcome After Percutaneous Coronary Intervention for Stent Thrombosis Between Early Late and Very Late Stent Thrombosis	10.1253/circj.CJ-13-0780
82	Kuppens S; Onghena P	2012	Sequential meta-analysis to determine the sufficiency of cumulative knowledge: The case of early intensive behavioral intervention for children with autism spectrum disorders	10.1016/j.rasd.2011.04.002
83	Laister D; Stammler M; Vivanti G; Holzinger D	2021	Social-communicative gestures at baseline predict verbal and nonverbal gains for children with autism receiving the Early Start Denver Model	10.1177/1362361321999905
84	Lambaga RD; Kristiano J; Ramadhan HS	2021	CdL Instanton in EiBI Gravity and the Failure of Thin-Wall Approximation	10.1134/S0202289321020092
85	Langh U; Perry A; Eikeseth S; Bolte S	2021	Quality of Early Intensive Behavioral Intervention as a Predictor of Children's Outcome	10.1177/0145445520923998
86	Lechago SA; Carr JE	2008	Recommendations for reporting independent variables in outcome studies of early and intensive behavioral intervention for autism	10.1177/0145445507309034
87	Lepine S; Rich RM; Shara MM	2007	Revised metallicity classes for low-mass stars: Dwarfs (dM) subdwarfs (sdM) extreme subdwarfs (esdM) and ultrasubdwarfs (usdM)	10.1086/521614
88	Lewon AB; Ghezzi PM	2021	An evaluation of the Early Learning Measure as a predictor of outcomes in early intensive behavioral intervention	10.1002/bin.1768
89	Lin TL; Chiang CH; Ho SY; Wu HC; Wong CC	2020	Preliminary clinical outcomes of a short-term low-intensity Early Start Denver Model implemented in the Taiwanese public health system	10.1177/1362361319897179
90	Love JR; Carr JE; LeBlanc LA; Kisamore AN	2013	Training Behavioral Research Methods to Staff in an Early and Intensive Behavioral Intervention Setting: A Program Description and Preliminary Evaluation	10.1353/etc.2013.0003
91	Love JR; Carr JE; Almason SM; Petursdottir AI	2009	Early and intensive behavioral intervention for autism: A survey of clinical practices	10.1016/j.rasd.2008.08.008
92	MacDonald R; Parry-Cruwys D; Dupere S; Ahearn W	2014	Assessing progress and outcome of early intensive behavioral intervention for toddlers with autism	10.1016/j.ridd.2014.08.036
93	Meneghelli A; Barbera S; Meliante M; Monzani E; Preti A; Cocchi A; Percudani M	2020	Outcome at 2-year of treatment in first-episode psychosis patients who were enrolled in a specialized early intervention program	10.1016/j.psychres.2020.113200
94	Mounzer W; Stenhoff DM		Early Intensive Behavioral Intervention Program for Children With Autism in Syria	10.1177/10883576211073686
95	Mueller C; Neumann FJ; Roskamm H; Buser P; Hodgson JM; Perruchoud AP; Buettner HJ	2002	Women do have an improved long-term outcome after non-ST-elevation acute coronary syndromes treated very early and predominantly with percutaneous coronary intervention - A prospective study in 1 450 consecutive patients	10.1016/S0735-1097(02)01949-6
96	Oberg GK; Campbell SK; Girolami GL; Ustad T; Jorgensen L; Kaaresen PI	2012	Study protocol: an early intervention program to improve motor outcome in preterm infants: a randomized controlled trial and a qualitative study of physiotherapy performance and parental experiences	10.1186/1471-2431-12-15
97	Ogilvie E; McCrudden MT	2017	Evaluating the Social Validity of the Early Start Denver Model: A Convergent Mixed Methods Study	10.1007/s10803-017-3214-1
98	Ozyurtlu F; Cetin N; Pekel N; Ozpelit ME	2016	Spontaneous spinal epidural hematoma developing after percutaneous coronary intervention: early diagnosis early intervention and good outcome	10.5543/tkda.2015.68957
99	Pankewich A; Martin TL; Walters KL; Dube C		Accuracy and acceptability of eHealth data collection for an early intensive behavioral intervention program	10.1002/bin.1841
100	Paquet A; McKinnon S; Clement C; Rousseau M	2018	French-Translation and adaptation of the TEI-SF to document the social acceptability of early intensive behavioral intervention	10.1016/j.prps.2017.01.004
101	Paynter J; Trembath D; Lane A	2018	Differential outcome subgroups in children with autism spectrum disorder attending early intervention	10.1111/jir.12504
102	Pelios LV; Lund SK	2001	A selective overview of issues on classification causation and early intensive behavioral intervention for autism	10.1177/0145445501255002
103	Penno SJ; Hamilton B; Petrakis M	2017	Early Intervention in Psychosis: Health of the Nation Outcome Scales (HoNOS) Outcomes From a Five-Year Prospective Study	10.1016/j.apnu.2017.07.003
104	Perry A; Koudys J; Prichard A; Ho H	2019	Follow-Up Study of Youth Who Received EIBI as Young Children	10.1177/0145445517746916
105	Peters-Scheffer N; Didden R; Korzilius H; Matson J	2012	Cost comparison of early intensive behavioral intervention and treatment as usual for children with autism spectrum disorder in the Netherlands	10.1016/j.ridd.2012.04.006
106	Plavnick JB; Bak MYS; Avendano SM; Duenas AD; Brodhead MT; Sipila ES	2020	Implementing early intensive behavioral intervention in community settings	10.1177/1362361320919243
107	Poon BT; Simmons NR	2016	Can Routinely Collected Early Intervention Data for Deaf and Hard-of-Hearing Children Be Used for Outcome Monitoring? A Case Example from British Columbia Canada	10.1080/14643154.2015.1102470
108	Potapov AA; Izmailov R; Mikolaychuk O; Mikolaychuk N; Ghosh M; Nandi KK	2015	Constraint on dark matter central density in the Eddington inspired Born-Infeld (EiBI) gravity with input from Weyl gravity	10.1088/1475-7516/2015/07/018
109	Preti A; Pisano A; Cascio MT; Galvan F; Monzani E; Meneghelli A; Cocchi A	2012	Validation of the Health of the Nation Outcome Scales as a routine measure of outcome in early intervention programmes	10.1111/j.1751-7893.2011.00329.x
110	Reichow B	2012	Overview of Meta-Analyses on Early Intensive Behavioral Intervention for Young Children with Autism Spectrum Disorders	10.1007/s10803-011-1218-9
111	Remington B; Hastings RP; Kovshoff H; Espinosa FD; Jahr E; Brown T; Alsford P; Lemaic M; Ward N	2007	Early intensive behavioral intervention: Outcomes for children with autism and their parents after two years	10.1352/0895-8017(2007)112[418:EIBIOF]2.0.CO;2
112	Rivard M; Millau M; Mello C; Clement C; Mejia-Cardenas C; Boule M; Magnan C	2021	Immigrant Families of Children with Autism disorder's Perceptions of Early Intensive Behavioral Intervention Services	10.1007/s10882-020-09764-8
113	Rogers SJ; Estes A; Vismara L; Munson J; Zierhut C; Greenson J; Dawson G; Rocha M; Sugar C; Senturk D; Whelan F; Talbott M	2019	Enhancing Low-Intensity Coaching in Parent Implemented Early Start Denver Model Intervention for Early Autism: A Randomized Comparison Treatment Trial	10.1007/s10803-018-3740-5
114	Rogers SJ; Estes A; Lord C; Munson J; Rocha M; Winter J; Greenson J; Colombi C; Dawson G; Vismara LA; Sugar CA; Hellemann G; Whelan F; Talbott M	2019	A Multisite Randomized Controlled Two-Phase Trial of the Early Start Denver Model Compared to Treatment as Usual	10.1016/j.jaac.2019.01.004
115	Rogers SJ; Estes A; Lord C; Vismara L; Winter J; Fitzpatrick A; Guo MY; Dawson G	2012	Effects of a Brief Early Start Denver Model (ESDM)-Based Parent Intervention on Toddlers at Risk for Autism Spectrum Disorders: A Randomized Controlled Trial	10.1016/j.jaac.2012.08.003
116	Roy DB; Gupta V; Biswas A; Verma M	2021	Early Surgical Intervention Followed by Antifungals in Rhino-Orbital Mucormycosis in Patients With COVID-19 Favors Clinical Outcome: A Case Series	10.7759/cureus.17178
117	Ryberg KH	2015	Evidence for the Implementation of the Early Start Denver Model for Young Children With Autism Spectrum Disorder	10.1177/1078390315608165
118	Schilcher G; Ribitsch W; Otto R; Portugaller RH; Quehenberger F; Truschnig-Wilders M; Zweiker R; Stiegler P; Brodmann M; Weinhandl K; Horina JH	2011	Early detection and intervention using neutrophil gelatinase-associated lipocalin (NGAL) may improve renal outcome of acute contrast media induced nephropathy: A randomized controlled trial in patients undergoing intra-arterial angiography (ANTI-CIN Study)	10.1186/1471-2369-12-39
119	Shannon RA	2015	A Clinical Translation of the Article Titled Evidence for the Implementation of the Early Start Denver Model for Young Children With Autism Spectrum Disorder	10.1177/1078390315612263
120	Shea V	2004	A perspective on the research literature related to early intensive behavioral intervention (Lovaas) for young children with autism	10.1177/1362361304047223
121	Sinai-Gavrilov Y; Gev T; Mor-Snir I; Vivanti G; Golan O	2020	Integrating the Early Start Denver Model into Israeli community autism spectrum disorder preschools: Effectiveness and treatment response predictors	10.1177/1362361320934221
122	Siudak Z; Rakowski T; Dziewierz A; Janzon M; Birkemeyer R; Stefaniak J; Partyka L; Zmudka K; Dudek D	2010	Early abciximab use in ST-elevation myocardial infarction treated with primary percutaneous coronary intervention improves long-term outcome. Data from EUROTRANSFER Registry
123	Smith DP; Hayward DW; Gale CM; Eikeseth S; Klintwall L	2021	Treatment Gains from Early and Intensive Behavioral Intervention (EIBI) are Maintained 10 Years Later	10.1177/0145445519882895
124	Smith T; Klorman R; Mruzek DW	2015	Predicting Outcome of Community-Based Early Intensive Behavioral Intervention for Children with Autism	10.1007/s10802-015-0002-2
125	Strand RCW; Eldevik S	2018	Improvements in problem behavior in a child with autism spectrum diagnosis through synthesized analysis and treatment: A replication in an EIBI home program	10.1002/bin.1505
126	Strauss K; Vicari S; Valeri G; D'Elia L; Arima S; Fava L	2012	Parent inclusion in Early Intensive Behavioral Intervention: The influence of parental stress parent treatment fidelity and parent-mediated generalization of behavior targets on child outcomes	10.1016/j.ridd.2011.11.008
127	Suh GY; Kang EH; Chung MP; Lee KS; Han J; Kitaichi M; Kwon OJ	2006	Early intervention can improve clinical outcome of acute interstitial pneumonia	10.1378/chest.129.3.753
128	Symes MD; Remington B; Brown T; Hastings RP	2006	Early intensive behavioral intervention for children with autism: Therapists' perspectives on achieving procedural fidelity	10.1016/j.ridd.2004.07.007
129	Tateno Y; Kumagai K; Monden R; Nanba K; Yano A; Shiraishi E; Teo AR; Tateno M	2021	The Efficacy of Early Start Denver Model Intervention in Young Children with Autism Spectrum Disorder Within Japan: A Preliminary Study	10.5765/jkacap.200040
130	Touzet S; Occelli P; Schroder C; Manificat S; Gicquel L; Stanciu R; Schaer M; Oreve MJ; Speranza M; Denis A; Zelmar A; Falissard B; Georgieff N; Bahrami S; Geoffray MM	2017	Impact of the Early Start Denver Model on the cognitive level of children with autism spectrum disorder: study protocol for a randomised controlled trial using a two-stage Zelen design	10.1136/bmjopen-2016-014730
131	Tseng KH; Lin YH; Tien DC; Ku HC; Stobinski L	2018	Stability analysis of platinum nanoparticles prepared by ESDM in deionised water	10.1049/mnl.2018.5187
132	Tupou J; Waddington H; van der Meer L; Sigafoos J		Effects of a low-intensity Early Start Denver Model-based intervention delivered in an inclusive preschool setting	10.1080/20473869.2019.1707434
133	Tzanakaki P; Grindle C; Hastings RP; Hughes JC; Kovshoff H; Remington B	2012	How and Why do Parents Choose Early Intensive Behavioral Intervention for their Young Child with Autism?
134	van Noorden L; Waddington H; van der Meer L; Tupou J	2020	Peer-mediated Early Start Denver Model playdates for a young child with autism spectrum disorder: a case study	10.1080/23297018.2020.1727770
135	Vismara LA; McCormick CEB; Shields R; Hessl D	2019	Extending the Parent-Delivered Early Start Denver Model to Young Children with Fragile X Syndrome	10.1007/s10803-018-3833-1
136	Vismara LA; McCormick CEB; Wagner AL; Monlux K; Nadhan A; Young GS	2018	Telehealth Parent Training in the Early Start Denver Model: Results From a Randomized Controlled Study	10.1177/1088357616651064
137	Vismara LA; Young GS; Rogers SJ	2013	Community Dissemination of the Early Start Denver Model: Implications for Science and Practice	10.1177/0271121411409250
138	Vismara LA; Rogers SJ	2008	The Early Start Denver Model A Case Study of an Innovative Practice	10.1177/1053815108325578
139	Vivanti G; Dissanayake C; Duncan E; Feary J; Capes K; Upson S; Bent CA; Rogers SJ; Hudry K	2019	Outcomes of children receiving Group-Early Start Denver Model in an inclusive versus autism-specific setting: A pilot randomized controlled trial	10.1177/1362361318801341
140	Vivanti G; Dissanayake C	2016	Outcome for Children Receiving the Early Start Denver Model Before and After 48 Months	10.1007/s10803-016-2777-6
141	Vivanti G; Paynter J; Duncan E; Fothergill H; Dissanayake C; Rogers SJ	2014	Effectiveness and Feasibility of the Early Start Denver Model Implemented in a Group-Based Community Childcare Setting	10.1007/s10803-014-2168-9
142	Vivanti G; Dissanayake C; Zierhut C; Rogers SJ	2013	Brief Report: Predictors of Outcomes in the Early Start Denver Model Delivered in a Group Setting	10.1007/s10803-012-1705-7
143	Waddington H; van der Meer L; Sigafoos J	2021	Supporting parents in the use of the early start Denver model as an intervention program for their young children with autism spectrum disorder	10.1080/20473869.2019.1585694
144	Waddington H; van der Meer L; Sigafoos J; Ogilvie E	2020	Evaluation of a low-intensity version of the early start Denver model with four preschool-aged boys with autism spectrum disorder	10.1080/20473869.2019.1569360
145	Waddington H; van der Meer L; Sigafoos J; Whitehouse A	2020	Examining parent use of specific intervention techniques during a 12-week training program based on the Early Start Denver Model	10.1177/1362361319876495
146	Wang Z; Loh SC; Tian J; Chen QJ		A meta-analysis of the effect of the Early Start Denver Model in children with autism spectrum disorder	10.1080/20473869.2020.1870419
147	Waters CF; Dickens MA; Thurston SW; Lu X; Smith T	2020	Sustainability of Early Intensive Behavioral Intervention for Children With Autism Spectrum Disorder in a Community Setting	10.1177/0145445518786463
148	Weiss MJ	1999	Differential rates of skill acquisition and outcomes of early intensive behavioral intervention for autism	10.1002/(SICI)1099-078X(199901/03)14:1<3::AID-BIN25>3.0.CO;2-F
149	Weitlauf AS; Broderick N; Stainbrook JA; Slaughter JC; Taylor JL; Herrington CG; Nicholson AG; Santulli M; Dorris K; Garrett LJ; Hopton M; Kinsman A; Morton M; Vogel A; Dykens EM; Juarez AP; Warren ZE		A Longitudinal RCT of P-ESDM With and Without Parental Mindfulness Based Stress Reduction: Impact on Child Outcomes	10.1007/s10803-021-05399-6
150	Wolter A; Gebert M; Enzensberger C; Kawecki A; Stessig R; Degenhardt J; Ritgen J; Thul J; Khalil M; Herrmann J; Axt-Fliedner R	2020	Outcome and Associated Findings in Individuals with Pre- and Postnatal Diagnosis of Tetralogy of Fallot (TOF) and Prediction of Early Postnatal Intervention	10.1055/a-0753-0008
151	Wong V; Fuller EA; Rogers SJ	2019	Time to make a change. Early Start Denver Model for Young Children with ASD
152	Woodman SM; Forney KA; Becker EA; DeAngelis ML; Hazen EL; Palacios DM; Redfern JV	2019	esdm: A tool for creating and exploring ensembles of predictions from species distribution and abundance models	10.1111/2041-210X.13283
153	Yingling ME; Bell BA	2019	Underutilization of Early Intensive Behavioral Intervention Among 3-Year-Old Children with Autism Spectrum Disorder	10.1007/s10803-019-04005-0
154	Yingling ME; Hock RM; Bell BA	2018	Time-Lag Between Diagnosis of Autism Spectrum Disorder and Onset of Publicly-Funded Early Intensive Behavioral Intervention: Do Race-Ethnicity and Neighborhood Matter?	10.1007/s10803-017-3354-3
155	Yingling ME; Hock RM; Cohen AP; McCaslin EM	2018	Parent perceived challenges to treatment utilization in a publicly funded early intensive behavioral intervention program for children with autism spectrum disorder	10.1080/20473869.2017.1324352
156	Zhou BR; Xu Q; Li HP; Zhang Y; Wang Y; Rogers SJ; Xu X	2018	Effects of Parent-Implemented Early Start Denver Model Intervention on Chinese Toddlers with Autism Spectrum Disorder: A Non-Randomized Controlled Trial	10.1002/aur.1917
157	Zitter A; Rinn H; Szapuova Z; Avila-Pons VM; Coulter KL; Stahmer AC; Robins DL; Vivanti G		Does Treatment Fidelity of the Early Start Denver Model Impact Skill Acquisition in Young Children with Autism?	10.1007/s10803-021-05371-4

## Sheet: Pubmed
Query	("autism"[Title/Abstract] OR "autism spectrum disorders"[Title/Abstract] OR "asd"[Title/Abstract]) AND ("predictor"[Title/Abstract] OR "predicting outcome"[Title/Abstract]OR "outcome"[Title/Abstract]) AND ("early intervention"[Title/Abstract] OR "esdm"[Title/Abstract] OR "early start Denver model"[Title/Abstract] OR "eibi" [Title/Abstract] OR "early intensive behavioral intervention"[Title/Abstra…
Results	193
	Author	Year	Title	DOI
1	Adams D, Hastings RP, Alston-Knox C, Cianfaglione R, Eden K, Felce D, Griffith G, Moss J, Stinton C, Oliver C.	2018	Using Bayesian methodology to explore the profile of mental health and well-being in 646 mothers of children with 13 rare genetic syndromes in relation to mothers of children with autism	10.1186/s13023-018-0924-1
2	Anderson DK, Oti RS, Lord C, Welch K.	2009	Patterns of growth in adaptive social abilities among children with autism spectrum disorders	10.1007/s10802-009-9326-0
3	Anderson DK, Liang JW, Lord C.	2014	Predicting young adult outcome among more and less cognitively able individuals with autism spectrum disorders	10.1111/jcpp.12178
4	Ashburner J, Rodger S, Ziviani J, Jones J.	2014	Occupational therapy services for people with autism spectrum disorders: current state of play, use of evidence and future learning priorities	10.1111/1440-1630.12083
5	Bacon EC, Dufek S, Schreibman L, Stahmer AC, Pierce K, Courchesne E.	2014	Measuring outcome in an early intervention program for toddlers with autism spectrum disorder: use of a curriculum-based assessment	10.1155/2014/964704
6	Baghdadli A, Assouline B, Sonié S, Pernon E, Darrou C, Michelon C, Picot MC, Aussilloux C, Pry R.	2012	Developmental trajectories of adaptive behaviors from early childhood to adolescence in a cohort of 152 children with autism spectrum disorders	10.1007/s10803-011-1357-z
7	Bal VH, Fok M, Lord C, Smith IM, Mirenda P, Szatmari P, Vaillancourt T, Volden J, Waddell C, Zwaigenbaum L, Bennett T, Duku E, Elsabbagh M, Georgiades S, Ungar WJ, Zaidman-Zait A.	2020	Predictors of longer-term development of expressive language in two independent longitudinal cohorts of language-delayed preschoolers with Autism Spectrum Disorder	10.1111/jcpp.13117
8	Barnevik Olsson M, Lundström S, Westerlund J, Giacobini MB, Gillberg C, Fernell E.	2016	Preschool to School in Autism: Neuropsychiatric Problems 8 Years After Diagnosis at 3 Years of Age	10.1007/s10803-016-2819-0
9	Beglinger L, Smith T.	2005	Concurrent validity of social subtype and IQ after early intensive behavioral intervention in children with autism: a preliminary investigation	10.1007/s10803-005-3292-3
10	Bejnö H, Roll-Pettersson L, Klintwall L, Långh U, Odom SL, Bölte S.	2021	Adapting the preschool environment to the needs of children on the autism spectrum in Sweden: A quasi-experimental study
11	Bent CA, Dissanayake C, Barbaro J.	2015	Mapping the diagnosis of autism spectrum disorders in children aged under 7 years in Australia, 2010-2012	10.5694/mja14.00328
12	Bertamini G, Bentenuto A, Perzolli S, Paolizzi E, Furlanello C, Venuti P.	2021	Quantifying the Child-Therapist Interaction in ASD Intervention: An Observational Coding System	10.3390/brainsci11030366
13	Bischof NL, Rapee RM, Hudry K, Bayer JK.	2018	Acceptability and caregiver-reported outcomes for young children with autism spectrum disorder whose parents attended a preventative population-based intervention for anxiety: A pilot study	10.1002/aur.1963
14	Bitton JY, Demos M, Elkouby K, Connolly M, Weiss SK, Donner EJ, Whiting S, Ronen GM, Bello-Espinosa L, Wirrell EC, Mohamed IS, Dooley JM, Carmant L.	2015	Does treatment have an impact on incidence and risk factors for autism spectrum disorders in children with infantile spasms?	10.1111/epi.12997
15	Blanc R, Latinus M, Guidotti M, Adrien JL, Roux S, Dansart P, Barthélémy C, Rambault A, Bonnet-Brilhault F, Malvy J.	2021	Early Intervention in Severe Autism: Positive Outcome Using Exchange and Development Therapy	10.3389/fped.2021.785762
16	Bolduc ME, Du Plessis AJ, Sullivan N, Khwaja OS, Zhang X, Barnes K, Robertson RL, Limperopoulos C.	2011	Spectrum of neurodevelopmental disabilities in children with cerebellar malformations	10.1111/j.1469-8749.2011.03929.x
17	Boyd RD, Corley MJ.	2001	Outcome survey of early intensive behavioral intervention for young children with autism in a community setting	10.1177/1362361301005004007
18	Braddock B, Twyman K.	2014	Access to treatment for toddlers with autism spectrum disorders	10.1177/0009922814521284
19	Bradshaw J, Shic F, Holden AN, Horowitz EJ, Barrett AC, German TC, Vernon TW.	2019	The Use of Eye Tracking as a Biomarker of Treatment Outcome in a Pilot Randomized Clinical Trial for Young Children with Autism	10.1002/aur.2093
20	Brown A, Crowe L, Beauchamp MH, Anderson V, Boneh A.	2015	Neurodevelopmental profiles of children with glutaric aciduria type I diagnosed by newborn screening: a follow-up case series	10.1007/8904_2014_360
21	Bryant RA, Mastrodomenico J, Felmingham KL, Hopwood S, Kenny L, Kandris E, Cahill C, Creamer M.	2008	Treatment of acute stress disorder: a randomized controlled trial	10.1001/archpsyc.65.6.659
22	Butter EM, Wynn J, Mulick JA.	2003	Early intervention critical to autism treatment	10.3928/0090-4481-20031001-09
23	Carr T, Shih W, Lawton K, Lord C, King B, Kasari C.	2016	The relationship between treatment attendance, adherence, and outcome in a caregiver-mediated intervention for low-resourced families of young children with autism spectrum disorder	10.1177/1362361315598634
24	Charman T.	2003	Why is joint attention a pivotal skill in autism?	10.1098/rstb.2002.1199
25	Charman T, Baron-Cohen S, Swettenham J, Baird G, Drew A, Cox A.	2003	Predicting language outcome in infants with autism and pervasive developmental disorder	10.1080/136820310000104830
26	Clark ML, Barbaro J, Dissanayake C.	2017	Continuity and Change in Cognition and Autism Severity from Toddlerhood to School Age	10.1007/s10803-016-2954-7
27	Conrad CE, Rimestad ML, Rohde JF, Petersen BH, Korfitsen CB, Tarp S, Cantio C, Lauritsen MB, Händel MN.	2021	Parent-Mediated Interventions for Children and Adolescents With Autism Spectrum Disorders: A Systematic Review and Meta-Analysis	10.3389/fpsyt.2021.773604
28	Cucinotta F, Ricciardello A, Turriziani L, Calabrese G, Briguglio M, Boncoddo M, Bellomo F, Tomaiuolo P, Martines S, Bruschetta M, La Fauci Belponer F, Di Bella T, Colombi C, Baccarin M, Picinelli C, Castronovo P, Lintas C, Sacco R, Biederer T, Kellam B, Scherer SW, Persico AM.	2020	FARP-1 deletion is associated with lack of response to autism treatment by early start denver model in a multiplex family	10.1002/mgg3.1373
29	Curatolo P, Napolioni V, Moavero R.	2010	Autism spectrum disorders in tuberous sclerosis: pathogenetic pathways and implications for treatment	10.1177/0883073810361789
30	Danzer E, Kim SS.	2014	Neurodevelopmental outcome in congenital diaphragmatic hernia: Evaluation, predictors and outcome	10.5409/wjcp.v3.i3.30
31	Dawson G, Toth K, Abbott R, Osterling J, Munson J, Estes A, Liaw J.	2004	Early social attention impairments in autism: social orienting, joint attention, and attention to distress	10.1037/0012-1649.40.2.271
32	Dawson G, Burner K.	2011	Behavioral interventions in children and adolescents with autism spectrum disorder: a review of recent findings	10.1097/MOP.0b013e32834cf082
33	Dawson G, Jones EJ, Merkle K, Venema K, Lowy R, Faja S, Kamara D, Murias M, Greenson J, Winter J, Smith M, Rogers SJ, Webb SJ.	2012	Early behavioral intervention is associated with normalized brain activity in young children with autism	10.1016/j.jaac.2012.08.018
34	Dawson G, Ashman SB, Carver LJ.	2000	The role of early experience in shaping behavioral and brain development and its implications for social policy	10.1017/s0954579400004089
35	Delehanty AD, Wetherby AM.	2021	Rate of Communicative Gestures and Developmental Outcomes in Toddlers With and Without Autism Spectrum Disorder During a Home Observation	10.1044/2020_AJSLP-19-00206
36	Dereu M, Roeyers H, Raymaekers R, Meirsschaut M, Warreyn P.	2012	How useful are screening instruments for toddlers to predict outcome at age 4? General development, language skills, and symptom severity in children with a false positive screen for autism spectrum disorder	10.1007/s00787-012-0280-y
37	Diggle T, McConachie HR, Randle VR.	2003	Parent-mediated early intervention for young children with autism spectrum disorder	10.1002/14651858.CD003496
38	Diop H, Cabral H, Gopal D, Cui X, Stern JE, Kotelchuck M.	2019	Early Autism Spectrum Disorders in Children Born to Fertile, Subfertile, and ART-Treated Women	10.1007/s10995-019-02770-z
39	Dixon MR, Belisle J, McKeel A, Whiting S, Speelman R, Daar JH, Rowsey K.	2017	An Internal and Critical Review of the PEAK Relational Training System for Children with Autism and Related Intellectual Disabilities: 2014-2017	10.1007/s40614-017-0119-4
40	Eapen V, Crnčec R, Walter A.	2013	Clinical outcomes of an early intervention program for preschool children with Autism Spectrum Disorder in a community group setting	10.1186/1471-2431-13-3
41	Eikeseth S.	2009	Outcome of comprehensive psycho-educational interventions for young children with autism	10.1016/j.ridd.2008.02.003
42	Einspieler C, Peharz R, Marschik PB.	2016	Fidgety movements - tiny in appearance, but huge in impact	10.1016/j.jped.2015.12.003
43	Eldevik S, Hastings RP, Hughes JC, Jahr E, Eikeseth S, Cross S.	2009	Meta-analysis of Early Intensive Behavioral Intervention for children with autism	10.1080/15374410902851739
44	Ellis Weismer S, Kover ST.	2015	Preschool language variation, growth, and predictors in children on the autism spectrum	10.1111/jcpp.12406
45	Eriksson MA, Westerlund J, Hedvall Å, Åmark P, Gillberg C, Fernell E.	2013	Medical conditions affect the outcome of early intervention in preschool children with autism spectrum disorders	10.1007/s00787-012-0312-7
46	Estes A, Vismara L, Mercado C, Fitzpatrick A, Elder L, Greenson J, Lord C, Munson J, Winter J, Young G, Dawson G, Rogers S.	2014	The impact of parent-delivered intervention on parents of very young children with autism	10.1007/s10803-013-1874-z
47	Fava L, Strauss K.	2014	Response to Early Intensive Behavioral Intervention for autism--an umbrella approach to issues critical to treatment individualization	10.1016/j.ijdevneu.2014.05.004
48	Feinberg E, Abufhele M, Sandler J, Augustyn M, Cabral H, Chen N, Diaz Linhart Y, Cesar Levesque Z, Aebi M, Silverstein M.	2016	Reducing Disparities in Timely Autism Diagnosis Through Family Navigation: Results From a Randomized Pilot Trial	10.1176/appi.ps.201500162
49	Fejzo M, Kam A, Laguna A, MacGibbon K, Mullin P.	2019	Analysis of neurodevelopmental delay in children exposed in utero to hyperemesis gravidarum reveals increased reporting of autism spectrum disorder	10.1016/j.reprotox.2018.12.009
50	Fernell E, Hedvall Å, Westerlund J, Höglund Carlsson L, Eriksson M, Barnevik Olsson M, Holm A, Norrelgen F, Kjellmer L, Gillberg C.	2011	Early intervention in 208 Swedish preschoolers with autism spectrum disorder. A prospective naturalistic study	10.1016/j.ridd.2011.08.002
51	Fernell E, Eriksson MA, Gillberg C.	2013	Early diagnosis of autism and impact on prognosis: a narrative review	10.2147/CLEP.S41714
52	Filipek PA, Accardo PJ, Ashwal S, Baranek GT, Cook EH Jr, Dawson G, Gordon B, Gravel JS, Johnson CP, Kallen RJ, Levy SE, Minshew NJ, Ozonoff S, Prizant BM, Rapin I, Rogers SJ, Stone WL, Teplin SW, Tuchman RF, Volkmar FR.	2000	Practice parameter: screening and diagnosis of autism: report of the Quality Standards Subcommittee of the American Academy of Neurology and the Child Neurology Society	10.1212/wnl.55.4.468
53	Flanagan JE, Landa R, Bhat A, Bauman M.	2012	Head lag in infants at risk for autism: a preliminary study	10.5014/ajot.2012.004192
54	Fossum KL, Williams L, Garon N, Bryson SE, Smith IM.	2018	Pivotal response treatment for preschoolers with autism spectrum disorder: Defining a predictor profile	10.1002/aur.1859
55	Freitag CM, Jensen K, Teufel K, Luh M, Todorova A, Lalk C, Vllasaliu L.	2020	[Empirically based developmental and behavioral intervention programs targeting the core symptoms and language development in toddlers and preschool children with autism spectrum disorder]	10.1024/1422-4917/a000714
56	Freitag CM, Feineis-Matthews S, Valerian J, Teufel K, Wilker C.	2012	The Frankfurt early intervention program FFIP for preschool aged children with autism spectrum disorder: a pilot study	10.1007/s00702-012-0792-0
57	Frey AJ, Small JW, Feil EG, Seeley JR, Walker HM, Forness S.	2015	First Step to Success: Applications to Preschoolers at Risk of Developing Autism Spectrum Disorders
58	Fuller EA, Kaiser AP.	2020	The Effects of Early Intervention on Social Communication Outcomes for Children with Autism Spectrum Disorder: A Meta-analysis	10.1007/s10803-019-03927-z
59	Fuller EA, Oliver K, Vejnoska SF, Rogers SJ.	2020	The Effects of the Early Start Denver Model for Children with Autism Spectrum Disorder: A Meta-Analysis	10.3390/brainsci10060368
60	Gao D, Yu T, Li CL, Jia FY, Li HH.	2020	[Effect of parental training based on Early Start Denver Model combined with intensive training on children with autism spectrum disorder and its impact on parenting stress]	10.7499/j.issn.1008-8830.2020.02.014
61	García-Ron G, Carratalá F, Andreo-Lillo P, Mestre-Ricote JL, Moya M.	2012	[Early clinical indicators of pervasive development disorders]	10.1016/j.anpedi.2011.08.013
62	Geng X, Kang X, Wong PCM.	2020	Autism spectrum disorder risk prediction: A systematic review of behavioral and neural investigations	10.1016/bs.pmbts.2020.04.015
63	Grahame V, Brett D, Dixon L, McConachie H, Lowry J, Rodgers J, Steen N, Le Couteur A.	2015	Managing repetitive behaviours in young children with autism spectrum disorder (ASD): pilot randomised controlled trial of a new parent group intervention	10.1007/s10803-015-2474-x
64	Granich J, Dass A, Busacca M, Moore D, Anderson A, Venkatesh S, Duong T, Vellanki P, Richdale A, Trembath D, Cairns D, Marshall W, Rodwell T, Rayner M, Whitehouse AJ.	2016	Randomised controlled trial of an iPad based early intervention for autism: TOBY playpad study protocol	10.1186/s12887-016-0704-9
65	Granpeesheh D, Tarbox J, Dixon DR, Carr E, Herbert M.	2009	Retrospective analysis of clinical records in 38 cases of recovery from autism
66	Green J, Pickles A, Pasco G, Bedford R, Wan MW, Elsabbagh M, Slonims V, Gliga T, Jones E, Cheung C, Charman T, Johnson M		Randomised trial of a parent-mediated intervention for infants at high risk for autism: longitudinal outcomes to age 3 years	,
67	Gregory A, Kurian MA, Haack T, Hayflick SJ, Hogarth P.	1993	Beta-Propeller Protein-Associated Neurodegeneration
68	Grzadzinski R, Janvier D, Kim SH.	2020	Recent Developments in Treatment Outcome Measures for Young Children With Autism Spectrum Disorder (ASD)	10.1016/j.spen.2020.100806
69	Herbrecht E, Lazari O, Notter M, Kievit E, Schmeck K, Spiegel R.	2020	Short-Term and Highly Intensive Early Intervention FIAS: Two-Year Outcome Results and Factors of Influence	10.3389/fpsyt.2020.00687
70	Hernandez Ruiz E, Braden BB.	2021	Improving a Parent Coaching Model of Music Interventions for Young Autistic Children	10.1093/jmt/thab008
71	Howlin P, Magiati I, Charman T.	2009	Systematic review of early intensive behavioral interventions for children with autism	,
72	Howlin P, Savage S, Moss P, Tempier A, Rutter M.	2014	Cognitive and language skills in adults with autism: a 40-year follow-up	10.1111/jcpp.12115
73	Jhuo RA, Chu SY.	2022	A Review of Parent-Implemented Early Start Denver Model for Children with Autism Spectrum Disorder	10.3390/children9020285
74	Jónsdóttir SL, Brynjarsdóttir B, Saemundsen E, Sigurdsson JF.	2018	Long-term outcome of children with autism who received different forms of early intervention during their preschool years: a pilot study of 15 young adults	10.21307/sjcapp-2018-006
75	Kaku SM, Basheer S, Venkatasubramanian G, Bharath RD, Girimaji SC, Srinath S.	2017	Social experiential deprivation in autism spectrum disorders: A possible prognostic factor?	10.1016/j.ajp.2017.01.021
76	Kamio Y, Haraguchi H, Miyake A, Hiraiwa M.	2015	Brief report: large individual variation in outcomes of autistic children receiving low-intensity behavioral interventions in community settings	10.1186/s13034-015-0039-6
77	Karanth P, Shaista S, Srikanth N.	2010	Efficacy of communication DEALL--an indigenous early intervention program for children with autism spectrum disorders	10.1007/s12098-010-0144-8
78	Kasari C.	2002	Assessing change in early intervention programs for children with autism	10.1023/a:1020546006971
79	Kasari C, Gulsrud A, Paparella T, Hellemann G, Berry K.	2015	Randomized comparative efficacy study of parent-mediated interventions for toddlers with autism	10.1037/a0039080
80	Kelly MM, Li K.	2019	Poverty, Toxic Stress, and Education in Children Born Preterm	10.1097/NNR.0000000000000360
81	Ketcheson L, Hauck J, Ulrich D.	2017	The effects of an early motor skill intervention on motor skills, levels of physical activity, and socialization in young children with autism spectrum disorder: A pilot study	10.1177/1362361316650611
82	Kihara H, Nakano H, Nakamura T, Gima H.	2021	Infant's Behaviour Checklist for low birth weight infants and later neurodevelopmental outcome	10.1038/s41598-021-98884-y
83	Kitzerow J, Teufel K, Wilker C, Freitag CM.	2016	Using the brief observation of social communication change (BOSCC) to measure autism-specific development	10.1002/aur.1588
84	Kitzerow J, Teufel K, Jensen K, Wilker C, Freitag CM.	2020	Case-control study of the low intensive autism-specific early behavioral intervention A-FFIP: Outcome after one year	10.1024/1422-4917/a000661
85	Kitzerow J, Hackbusch M, Jensen K, Kieser M, Noterdaeme M, Fröhlich U, Taurines R, Geißler J, Wolff N, Roessner V, Bast N, Teufel K, Kim Z, Freitag CM.	2020	Study protocol of the multi-centre, randomised controlled trial of the Frankfurt Early Intervention Programme A-FFIP versus early intervention as usual for toddlers and preschool children with Autism Spectrum Disorder (A-FFIP study)	10.1186/s13063-019-3881-7
86	Klintwall L, Eldevik S, Eikeseth S.	2015	Narrowing the gap: effects of intervention on developmental trajectories in autism	10.1177/1362361313510067
87	Kovshoff H, Hastings RP, Remington B.	2011	Two-year outcomes for children with autism after the cessation of early intensive behavioral intervention	10.1177/0145445511405513
88	Kuhn J, Levinson J, Udhnani MD, Wallis K, Hickey E, Bennett A, Fenick AM, Feinberg E, Broder-Fingert S.	2021	What Happens After a Positive Primary Care Autism Screen Among Historically Underserved Families? Predictors of Evaluation and Autism Diagnosis	10.1097/DBP.0000000000000928
89	K DP, Srinath DS, Seshadri DS, Girimaji DS, Kommu DJ.	2017	Lost time-Need for more awareness in early intervention of autism spectrum disorder	10.1016/j.ajp.2016.07.021
90	Laister D, Stammler M, Vivanti G, Holzinger D.	2021	Social-communicative gestures at baseline predict verbal and nonverbal gains for children with autism receiving the Early Start Denver Model	10.1177/1362361321999905
91	Laister D, Vivanti G, Marschik PB, Fellinger J, Holzinger D.	2021	Enhancement of Social Communication Behaviors in Young Children With Autism Affects Maternal Stress	10.3389/fpsyt.2021.797148
92	Långh U, Perry A, Eikeseth S, Bölte S.	2021	Quality of Early Intensive Behavioral Intervention as a Predictor of Children's Outcome	10.1177/0145445520923998
93	Latrèche K, Kojovic N, Franchini M, Schaer M.	2021	Attention to Face as a Predictor of Developmental Change and Treatment Outcome in Young Children with Autism Spectrum Disorder	10.3390/biomedicines9080942
94	Lechago SA, Carr JE.	2008	Recommendations for reporting independent variables in outcome studies of early and intensive behavioral intervention for autism	10.1177/0145445507309034
95	Leung AK, Kao CP.	1999	Evaluation and management of the child with speech delay
96	Lian WB, Ho SK, Choo SH, Shah VA, Chan DK, Yeo CL, Ho LY.	2012	Children with developmental and behavioural concerns in Singapore
97	Lombardo MV, Busuoli EM, Schreibman L, Stahmer AC, Pramparo T, Landi I, Mandelli V, Bertelsen N, Barnes CC, Gazestani V, Lopez L, Bacon EC, Courchesne E, Pierce K.	2021	Pre-treatment clinical and gene expression patterns predict developmental change in early intervention in autism	10.1038/s41380-021-01239-2
98	Loureiro LO, Howe JL, Reuter MS, Iaboni A, Calli K, Roshandel D, Pritišanac I, Moses A, Forman-Kay JD, Trost B, Zarrei M, Rennie O, Lau LYS, Marshall CR, Srivastava S, Godlewski B, Buttermore ED, Sahin M, Hartley D, Frazier T, Vorstman J, Georgiades S, Lewis SME, Szatmari P, Bradley CAL, Tabet AC, Willems M, Lumbroso S, Piton A, Lespinasse J, Delorme R, Bourgeron T, Anagnostou E, Scherer SW.	2021	A recurrent SHANK3 frameshift variant in Autism Spectrum Disorder	10.1038/s41525-021-00254-0
99	Luce SC, Christian WP, Anderson SR, Troy PJ, Larsson EV.	1992	Development of a continuum of services for children and adults with autism and other severe behavior disorders	10.1016/0891-4222(92)90037-7
100	MacDonald M, Lord C, Ulrich D.	2013	The relationship of motor skills and adaptive behavior skills in young children with autism spectrum disorders	10.1016/j.rasd.2013.07.020
101	MacDonald R, Parry-Cruwys D, Dupere S, Ahearn W.	2014	Assessing progress and outcome of early intensive behavioral intervention for toddlers with autism	10.1016/j.ridd.2014.08.036
102	Magiati I, Charman T, Howlin P.	2007	A two-year prospective follow-up study of community-based early intensive behavioural intervention and specialist nursery provision for children with autism spectrum disorders	10.1111/j.1469-7610.2007.01756.x
103	Magiati I, Howlin P.	2001	Monitoring the progress of preschool children with autism enrolled in early intervention programmes: problems in cognitive assessment	10.1177/1362361301005004005
104	Maher GM, O'Keeffe GW, Kearney PM, Kenny LC, Dinan TG, Mattsson M, Khashan AS.	2018	Association of Hypertensive Disorders of Pregnancy With Risk of Neurodevelopmental Disorders in Offspring: A Systematic Review and Meta-analysis	10.1001/jamapsychiatry.2018.0854
105	Malhi P, Sankhyan N.	2021	Intentional Self Harm in Children with Autism	10.1007/s12098-020-03276-1
106	Manohar H, Kandasamy P.	2021	Clinical outcomes of children with ASD - Preliminary findings from a 18 month follow up study	10.1016/j.ajp.2021.102816
107	Masi A, Dissanayake C, Alach T, Cameron K, Fordyce K, Frost G, Grove R, Heussler H, Silove N, Sulek R, Tucker M, Williams K, Eapen V.	2021	Clinical outcomes and associated predictors of early intervention in autism spectrum disorder: a study protocol	10.1136/bmjopen-2020-047290
108	Matson JL.	2007	Determining treatment outcome in early intervention programs for autism spectrum disorders: a critical analysis of measurement issues in learning based interventions	10.1016/j.ridd.2005.07.006
109	Matson JL, Boisjoli JA, Hess JA, Wilkins J.	2010	Factor structure and diagnostic fidelity of the Baby and Infant Screen for Children with aUtIsm Traits-Part 1 (BISCUIT-part 1)	10.3109/17518420903213576
110	McConachie H, Parr JR, Glod M, Hanratty J, Livingstone N, Oono IP, Robalino S, Baird G, Beresford B, Charman T, Garland D, Green J, Gringras P, Jones G, Law J, Le Couteur AS, Macdonald G, McColl EM, Morris C, Rodgers J, Simonoff E, Terwee CB, Williams K.	2015	Systematic review of tools to measure outcomes for young children with autism spectrum disorder	10.3310/hta19410
111	McDonald NM, Varcin KJ, Bhatt R, Wu JY, Sahin M, Nelson CA 3rd, Jeste SS.	2017	Early autism symptoms in infants with tuberous sclerosis complex	10.1002/aur.1846
112	McDonald NM, Senturk D, Scheffler A, Brian JA, Carver LJ, Charman T, Chawarska K, Curtin S, Hertz-Piccioto I, Jones EJH, Klin A, Landa R, Messinger DS, Ozonoff S, Stone WL, Tager-Flusberg H, Webb SJ, Young G, Zwaigenbaum L, Jeste SS.	2020	Developmental Trajectories of Infants With Multiplex Family Risk for Autism: A Baby Siblings Research Consortium Study	10.1001/jamaneurol.2019.3341
113	Messinger D, Young GS, Ozonoff S, Dobkins K, Carter A, Zwaigenbaum L, Landa RJ, Charman T, Stone WL, Constantino JN, Hutman T, Carver LJ, Bryson S, Iverson JM, Strauss MS, Rogers SJ, Sigman M.	2013	Beyond autism: a baby siblings research consortium study of high-risk children at three years of age	10.1016/j.jaac.2012.12.011
114	Miller LE, Burke JD, Troyb E, Knoch K, Herlihy LE, Fein DA.	2017	Preschool predictors of school-age academic achievement in autism spectrum disorder	10.1080/13854046.2016.1225665
115	Mira Coelho A, da Conceição V.	2021	Predictors in ASD: The Importance of Parents' Perception	10.3389/fpsyt.2021.506148
116	Molnár C, Eldevik S.	2017	[Behavioral intervention for preschool children with autism – outcome of parent-based Intervention]	10.1024/1422-4917/a000469
117	Mukaddes NM, Tutkunkardas MD, Sari O, Aydin A, Kozanoglu P.	2014	Characteristics of children who lost the diagnosis of autism: a sample from istanbul, Turkey	10.1155/2014/472120
118	Mundy P, Crowson M.	1997	Joint attention and early social communication: implications for research on intervention with autism	10.1023/a:1025802832021
119	Muratori F, Narzisi A	2014	Exploratory study describing 6 month outcomes for young children with autism who receive treatment as usual in Italy	,
120	Nah YH, Young RL, Brewer N.	2014	Using the Autism Detection in Early Childhood (ADEC) and Childhood Autism Rating Scales (CARS) to predict long term outcomes in children with autism spectrum disorders	10.1007/s10803-014-2102-1
121	Nair MK, Russell PS, George B, Prasanna GL, Bhaskaran D, Leena ML, Russell S, Mammen P.	2014	CDC Kerala 9: Effectiveness of low intensity home based early intervention for autism spectrum disorder in India	10.1007/s12098-014-1474-8
122	Novak I, Morgan C.	2019	High-risk follow-up: Early intervention and rehabilitation	10.1016/B978-0-444-64029-1.00023-0
123	Oono IP, Honey EJ, McConachie H.	2013	Parent-mediated early intervention for young children with autism spectrum disorders (ASD)	10.1002/14651858.CD009774.pub2
124	Orinstein AJ, Helt M, Troyb E, Tyson KE, Barton ML, Eigsti IM, Naigles L, Fein DA.	2014	Intervention for optimal outcome in children and adolescents with a history of autism	10.1097/DBP.0000000000000037
125	Ozturk Y, Vivanti G, Uljarevic M, Dissanayake C	2016	Treatment-related changes in children's communication impact on maternal satisfaction and psychological distress	,
126	Paynter J, Trembath D, Lane A.	2018	Differential outcome subgroups in children with autism spectrum disorder attending early intervention	10.1111/jir.12504
127	Perera H, Jeewandara KC, Seneviratne S, Guruge C.	2016	Outcome of Home-Based Early Intervention for Autism in Sri Lanka: Follow-Up of a Cohort and Comparison with a Nonintervention Group	10.1155/2016/3284087
128	Peters-Scheffer N, Didden R, Korzilius H, Sturmey P.	2013	Therapist characteristics predict discrete trial teaching procedural fidelity	10.1352/1934-9556-51.4.263
129	Pijl MK, Rommelse NN, Hendriks M, De Korte MW, Buitelaar JK, Oosterling IJ.	2018	Does the Brief Observation of Social Communication Change help moving forward in measuring change in early autism intervention studies?	10.1177/1362361316669235
130	Pinchefsky EF, Accogli A, Shevell MI, Saint-Martin C, Srour M.	2019	Developmental outcomes in children with congenital cerebellar malformations	10.1111/dmcn.14059
131	Poslawsky IE, Naber FB, Bakermans-Kranenburg MJ, De Jonge MV, Van Engeland H, Van IJzendoorn MH.	2014	Development of a Video-feedback Intervention to promote Positive Parenting for Children with Autism (VIPP-AUTI)	10.1080/14616734.2014.912487
132	Pye K, Jackson H, Iacono T, Shiell A.	2021	Early intervention for young children with autism spectrum disorder: protocol for a scoping review of economic evaluations	10.1186/s13643-021-01847-7
133	Rapin I.	1991	Autistic children: diagnosis and clinical features
134	Reichow B, Barton EE, Boyd BA, Hume K.	2012	Early intensive behavioral intervention (EIBI) for young children with autism spectrum disorders (ASD)	10.1002/14651858.CD009260.pub2
135	Remington B, Hastings RP, Kovshoff H, degli Espinosa F, Jahr E, Brown T, Alsford P, Lemaic M, Ward N.	2007	Early intensive behavioral intervention: outcomes for children with autism and their parents after two years	,
136	Rivard M, Mercier C, Mestari Z, Terroux A, Mello C, Bégin J.	2017	Psychometric Properties of the Beach Center Family Quality of Life in French-Speaking Families With a Preschool-Aged Child Diagnosed With Autism Spectrum Disorder	10.1352/1944-7558-122.5.439
137	Robain F, Franchini M, Kojovic N, Wood de Wilde H, Schaer M.	2020	Predictors of Treatment Outcome in Preschoolers with Autism Spectrum Disorder: An Observational Study in the Greater Geneva Area, Switzerland	10.1007/s10803-020-04430-6
138	Rogers SJ, Estes A, Lord C, Munson J, Rocha M, Winter J, Greenson J, Colombi C, Dawson G, Vismara LA, Sugar CA, Hellemann G, Whelan F, Talbott M.	2019	A Multisite Randomized Controlled Two-Phase Trial of the Early Start Denver Model Compared to Treatment as Usual	10.1016/j.jaac.2019.01.004
139	Rogers SJ, Yoder P, Estes A, Warren Z, McEachin J, Munson J, Rocha M, Greenson J, Wallace L, Gardner E, Dawson G, Sugar CA, Hellemann G, Whelan F.	2021	A Multisite Randomized Controlled Trial Comparing the Effects of Intervention Intensity and Intervention Style on Outcomes for Young Children With Autism	10.1016/j.jaac.2020.06.013
140	Rogers SJ, Stahmer A, Talbott M, Young G, Fuller E, Pellecchia M, Barber A, Griffith E.	2022	Feasibility of delivering parent-implemented NDBI interventions in low-resource regions: a pilot randomized controlled study	10.1186/s11689-021-09410-0
141	Ruble L, McGrew JH.	2013	Teacher and child predictors of achieving IEP goals of children with autism	10.1007/s10803-013-1884-x
142	Salt J, Shemilt J, Sellars V, Boyd S, Coulson T, McCool S.	2002	The Scottish Centre for autism preschool treatment programme. II: The results of a controlled treatment outcome study	10.1177/1362361302006001004
143	Sandbank M, Bottema-Beutel K, Crowley S, Cassidy M, Dunham K, Feldman JI, Crank J, Albarran SA, Raj S, Mahbub P, Woynaroski TG.	2020	Project AIM: Autism intervention meta-analysis for studies of young children	10.1037/bul0000215
144	Sano M, Yoshimura Y, Hirosawa T, Hasegawa C, An KM, Tanaka S, Naitou N, Kikuchi M.	2021	Joint attention and intelligence in children with autism spectrum disorder without severe intellectual disability	10.1002/aur.2600
145	Schmock H, Vangkilde A, Larsen KM, Fischer E, Birknow MR, Jepsen JR, Olesen C, Skovby F, Plessen KJ, Mørup M, Hulme O, Baaré WF, Didriksen M, Siebner HR, Werge T, Olsen L.	2015	The Danish 22q11 research initiative	10.1186/s12888-015-0594-7
146	Sheppard KW, Boone KM, Gracious B, Klebanoff MA, Rogers LK, Rausch J, Bartlett C, Coury DL, Keim SA.	2017	Effect of Omega-3 and -6 Supplementation on Language in Preterm Toddlers Exhibiting Autism Spectrum Disorder Symptoms	10.1007/s10803-017-3249-3
147	Shi B, Wu W, Dai M, Zeng J, Luo J, Cai L, Wan B, Jing J.	2021	Cognitive, Language, and Behavioral Outcomes in Children With Autism Spectrum Disorders Exposed to Early Comprehensive Treatment Models: A Meta-Analysis and Meta-Regression	10.3389/fpsyt.2021.691148
148	Silva LM, Ayres R, Schalock M.	2008	Outcomes of a pilot training program in a qigong massage intervention for young children with autism	10.5014/ajot.62.5.538
149	Smith DP, Hayward DW, Gale CM, Eikeseth S, Klintwall L.	2021	Treatment Gains from Early and Intensive Behavioral Intervention (EIBI) are Maintained 10 Years Later	10.1177/0145445519882895
150	Smith T, Klorman R, Mruzek DW.	2015	Predicting Outcome of Community-Based Early Intensive Behavioral Intervention for Children with Autism	10.1007/s10802-015-0002-2
151	Sone BJ, Kaat AJ, Roberts MY.	2021	Measuring parent strategy use in early intervention: Reliability and validity of the Naturalistic Developmental Behavioral Intervention Fidelity Rating Scale across strategy types	10.1177/13623613211015003
152	Spjut Jansson B, Miniscalco C, Westerlund J, Kantzer AK, Fernell E, Gillberg C.	2016	Children who screen positive for autism at 2.5 years and receive early intervention: a prospective naturalistic 2-year outcome study	10.2147/NDT.S108899
153	Stahmer AC, Schreibman L, Cunningham AB.	2011	Toward a technology of treatment individualization for young children with autism spectrum disorders	10.1016/j.brainres.2010.09.043
154	Strauss K, Vicari S, Valeri G, D'Elia L, Arima S, Fava L.	2012	Parent inclusion in Early Intensive Behavioral Intervention: the influence of parental stress, parent treatment fidelity and parent-mediated generalization of behavior targets on child outcomes	10.1016/j.ridd.2011.11.008
155	Strauss K, Benvenuto A, Battan B, Siracusano M, Terribili M, Curatolo P, Fava L.	2015	Promoting Shared Decision Making to strengthen outcome of young children with Autism Spectrum Disorders: the role of staff competence	10.1016/j.ridd.2014.11.016
156	Strauss K, Mancini F		Parent inclusion in early intensive behavior interventions for young children with ASD: a synthesis of meta-analyses from 2009 to 2011	10.1016/j.ridd.2013.06.007
157	Sullivan M, Finelli J, Marvin A, Garrett-Mayer E, Bauman M, Landa R.	2007	Response to joint attention in toddlers at risk for autism spectrum disorder: a prospective study	10.1007/s10803-006-0335-3
158	Swanson MR, Hazlett HC.	2019	White matter as a monitoring biomarker for neurodevelopmental disorder intervention studies	10.1186/s11689-019-9295-8
159	Szatmari P, Bryson SE, Boyle MH, Streiner DL, Duku E.	2003	Predictors of outcome among high functioning children with autism and Asperger syndrome	10.1111/1469-7610.00141
160	Tan A, Semmel ES, Wolf I, Hammett B, Ilardi D.	2020	Implementing standard screening for autism spectrum disorder in CHD	10.1017/S1047951120001626
161	Tateno Y, Kumagai K, Monden R, Nanba K, Yano A, Shiraishi E, Teo AR, Tateno M.	2021	The Efficacy of Early Start Denver Model Intervention in Young Children with Autism Spectrum Disorder Within Japan: A Preliminary Study	10.5765/jkacap.200040
162	Titlestad KB, Eldevik S.	2019	Brief Report: Modest but Clinically Meaningful Effects of Early Behavioral Intervention in Twins with Rett Syndrome-A Case Study	10.1007/s10803-019-04185-9
163	Toldo M, Varishthananda S, Einspieler C, Tripathi N, Singh A, Verma SK, Vishwakarma K, Zhang D, Dwivedi A, Gupta R, Karn S, Kerketta N, Narayan R, Nikam Singh K, Rani S, Singh A, Singh D, Singh KP, Singh N, Singh N, Singh R, Singh SP, Srivastava R, Srivastava S, Srivastava S, Yadav G, Yadav P, Yadav S, Yadav S, Marschik PB.	2020	Enhancing early detection of neurological and developmental disorders and provision of intervention in low-resource settings in Uttar Pradesh, India: study protocol of the G.A.N.E.S.H. programme	10.1136/bmjopen-2020-037335
164	Tonge BJ, Bull K, Brereton A, Wilson R.	2014	A review of evidence-based early intervention for behavioural problems in children with autism spectrum disorder: the core components of effective programs, child-focused interventions and comprehensive treatment models	10.1097/YCO.0000000000000043
165	Tonge B, Brereton A, Kiomall M, Mackinnon A, King N, Rinehart N.	2006	Effects on parental mental health of an education and skills training program for parents of young children with autism: a randomized controlled trial	10.1097/01.chi.0000205701.48324.26
166	Touzet S, Occelli P, Schröder C, Manificat S, Gicquel L, Stanciu R, Schaer M, Oreve MJ, Speranza M, Denis A, Zelmar A, Falissard B, Georgieff N, Bahrami S, Geoffray MM	2017	Impact of the Early Start Denver Model on the cognitive level of children with autism spectrum disorder: study protocol for a randomised controlled trial using a two-stage Zelen design	10.1136/bmjopen-2016-014730
167	Towle PO, Vacanti-Shova K, Shah S, Higgins-D'alessandro A.	2014	School-aged functioning of children diagnosed with autism spectrum disorder before age three: parent-reported diagnostic, adaptive, medication, and school placement outcomes	10.1007/s10803-013-1997-2
168	Towle PO, Patrick PA, Ridgard T, Pham S, Marrus J.	2020	Is Earlier Better? The Relationship between Age When Starting Early Intervention and Outcomes for Children with Autism Spectrum Disorder: A Selective Review	10.1155/2020/7605876
169	Turner LM, Stone WL, Pozdol SL, Coonrod EE.	2006	Follow-up of children with autism spectrum disorders from age 2 to age 9	10.1177/1362361306063296
170	Umemoto S, Sakamoto I, Abe K, Ishikita A, Yamasaki Y, Hiasa KI, Ide T, Tsutsui H.	2020	Preoperative Threshold for Normalizing Right Ventricular Volume After Transcatheter Closure of Adult Atrial Septal Defect	10.1253/circj.CJ-20-0136
171	Valenti M, Cerbo R, Masedu F, De Caris M, Sorge G.	2010	Intensive intervention for children and adolescents with autism in a community setting in Italy: a single-group longitudinal study	10.1186/1753-2000-4-23
172	Vernon TW, Holden AN, Barrett AC, Bradshaw J, Ko JA, McGarry ES, Horowitz EJ, Tagavi DM, German TC.	2019	A Pilot Randomized Clinical Trial of an Enhanced Pivotal Response Treatment Approach for Young Children with Autism: The PRISM Model	10.1007/s10803-019-03909-1
173	Vibert BA, Dufek S, Klein CB, Choi YB, Winter J, Lord C, Kim SH.	2020	Quantifying Caregiver Change Across Early Autism Interventions Using the Measure of NDBI Strategy Implementation: Caregiver Change (MONSI-CC)	10.1007/s10803-019-04342-0
174	Viswanathan SA, Russell PSS.	2019	Predictive components in the structure of an intensive, parent mediated, early intervention for children with autism spectrum disorders in India	10.4103/jfmpc.jfmpc_441_19
175	Vivanti G, Prior M, Williams K, Dissanayake C.	2014	Predictors of outcomes in autism early intervention: why don't we know more?	10.3389/fped.2014.00058
176	Vivanti G, Dissanayake C	2016	Outcome for Children Receiving the Early Start Denver Model Before and After 48 Months	10.1007/s10803-016-2777-6
177	Vivanti G, Kasari C, Green J, Mandell D, Maye M, Hudry K.	2018	Implementing and evaluating early intervention for children with autism: Where are the gaps and what should we do?	10.1002/aur.1900
178	Waddington H, van der Meer L, Sigafoos J.	2019	Supporting parents in the use of the early start Denver model as an intervention program for their young children with autism spectrum disorder	10.1080/20473869.2019.1585694
179	Waddington H, Reynolds JE, Macaskill E, Curtis S, Taylor LJ, Whitehouse AJ.	2021	The effects of JASPER intervention for children with autism spectrum disorder: A systematic review	10.1177/13623613211019162
180	Wainer AL, Hepburn S, McMahon Griffith E.	2017	Remembering parents in parent-mediated early intervention: An approach to examining impact on parents and families	10.1177/1362361315622411
181	Wainer AL, Arnold ZE, Leonczyk C, Valluripalli Soorya L.	2021	Examining a stepped-care telehealth program for parents of young children with autism: a proof-of-concept trial	10.1186/s13229-021-00443-9
182	Webb SJ, Jones EJ, Kelly J, Dawson G.	2014	The motivation for very early intervention for infants at high risk for autism spectrum disorders	10.3109/17549507.2013.861018
183	Weinmann S, Schwarzbach C, Begemann M, Roll S, Vauth C, Willich SN, Greiner W.	2009	Behavioural and skill-based early interventions in children with autism spectrum disorders	10.3205/hta000072
184	Weitlauf AS, McPheeters ML, Peters B, Sathe N, Travis R, Aiello R, Williamson E, Veenstra-VanderWeele J, Krishnaswami S, Jerome R, Warren Z.	2014	Therapies for Children With Autism Spectrum Disorder: Behavioral Interventions Update
185	Weitlauf AS, Broderick N, Stainbrook JA, Taylor JL, Herrington CG, Nicholson AG, Santulli M, Dykens EM, Juárez AP, Warren ZE.	2020	Mindfulness-Based Stress Reduction for Parents Implementing Early Intervention for Autism: An RCT	10.1542/peds.2019-1895K
186	Whitehouse AJO, Granich J, Alvares G, Busacca M, Cooper MN, Dass A, Duong T, Harper R, Marshall W, Richdale A, Rodwell T, Trembath D, Vellanki P, Moore DW, Anderson A.	2017	A randomised controlled trial of an iPad-based application to complement early behavioural intervention in Autism Spectrum Disorder	10.1111/jcpp.12752
187	Wong VC, Kwan QK.	2010	Randomized controlled trial for early intervention for autism: a pilot study of the Autism 1-2-3 Project	10.1007/s10803-009-0916-z
188	Woods JJ, Wetherby AM.	2003	Early Identification of and Intervention for Infants and Toddlers Who Are at Risk for Autism Spectrum Disorder	10.1044/0161-1461(2003/015)
189	Yang YH.	2019	Review of Early Intervention for Children with Autism Spectrum Disorder: Focused on Randomized Controlled Trials	10.5765/jkacap.180035
190	Yatawara CJ, Einfeld SL, Hickie IB, Davenport TA, Guastella AJ.	2016	The effect of oxytocin nasal spray on social interaction deficits observed in young children with autism: a randomized clinical crossover trial	10.1038/mp.2015.162
191	Yau CH, Ip CL, Chau YY.	2018	The therapeutic effect of scalp acupuncture on natal autism and regressive autism	10.1186/s13020-018-0189-6
192	Zhou B, Xu Q, Li H, Zhang Y, Wang Y, Rogers SJ, Xu X.	2018	Effects of Parent-Implemented Early Start Denver Model Intervention on Chinese Toddlers with Autism Spectrum Disorder: A Non-Randomized Controlled Trial	10.1002/aur.1917
193	Zwaigenbaum L, Bauman ML, Choueiri R, Kasari C, Carter A, Granpeesheh D, Mailloux Z, Smith Roley S, Wagner S, Fein D, Pierce K, Buie T, Davis PA, Newschaffer C, Robins D, Wetherby A, Stone WL, Yirmiya N, Estes A, Hansen RL, McPartland JC, Natowicz MR.	2015	Early Intervention for Children With Autism Spectrum Disorder Under 3 Years of Age: Recommendations for Practice and Research	10.1542/peds.2014-3667E

## Sheet: Scopus
Query	TITLE-ABS ( ( "autism" OR "autism spectrum disorders" OR "ASD" ) AND ( "predictor" OR "predicting outcome" OR "outcome" ) AND ("early intervention" OR "ESDM" OR "early start denver model" OR "EIBI" OR "early intensive behavioral intervention" ) )
Results	627
	Authors	Year	Title	DOI
1	Adams D., Hastings R.P., Alston-Knox C., Cianfaglione R., Eden K., Felce D., Griffith G., Moss J., Stinton C., Oliver C.,	2018	Using Bayesian methodology to explore the profile of mental health and well-being in 646 mothers of children with 13 rare genetic syndromes in relation to mothers of children with autism	10.1186/s13023-018-0924-1
2	Aishworiya R., Goh T.J., Sung M., Tay S.K.H.,	2021	Correlates of adaptive skills in children with autism spectrum disorder	10.1177/1362361321997287
3	Akram B., Batool M., Rafi Z., Akram A.,	2017	Prevalence and predictors of non-suicidal self-injury among children with autism spectrum disorder	10.12669/pjms.335.12931
4	Al Maskari T.S., Melville C.A., Willis D.S.,	2018	Systematic review: Cultural adaptation and feasibility of screening for autism in non-English speaking countries	10.1186/s13033-018-0200-8
5	Alonim H.A., Lieberman I., Tayar D., Scheingesicht G., Braude H.D.,	2019	A comparative study of infants and toddlers treated with The Mifne Approach intervention for Autism Spectrum Disorder	10.1016/B978-0-12-818466-0.00016-2
6	Alsayouf H.A., Talo H., Biddappa M.L., De Los Reyes E.,	2021	Risperidone or aripiprazole can resolve autism core signs and symptoms in young children: Case study	10.3390/children8050318
7	Alvari G., Coviello L., Furlanello C.,	2021	EYE-C: Eye-Contact Robust Detection and Analysis during Unconstrained Child-Therapist Interactions in the Clinical Setting of Autism Spectrum Disorders	10.3390/BRAINSCI11121555
8	Anderson D.K., Liang J.W., Lord C.,	2014	Predicting young adult outcome among more and less cognitively able individuals with autism spectrum disorders	10.1111/jcpp.12178
9	Anderson D.K., Oti R.S., Lord C., Welch K.,	2009	Patterns of growth in adaptive social abilities among children with autism spectrum disorders	10.1007/s10802-009-9326-0
10	Arco L.,	1997	Improving Program Outcome with Process-Based Performance Feedback	10.1300/J075v17n01_03
11	Arróniz-Pérez M.L., Bencomo-Pérez R.,	2018	Alternative treatments in autism spectrum disorders: A bibliographical review between 2000 and 2016. [Alternativas de tratamiento en los trastornos del espectro autista: Una revisión bibliográfica entre 2000 y 2016]	10.21134/rpcna.2018.05.1.3
12	Ashburner J., Rodger S., Ziviani J., Jones J.,	2014	Occupational therapy services for people with autism spectrum disorders: current state of play, use of evidence and future learning priorities	10.1111/1440-1630.12083
13	Baghdadli A., Assouline B., Sonié S., Pernon E., Darrou C., Michelon C., Picot M.-C., Aussilloux C., Pry R.,	2012	Developmental trajectories of adaptive behaviors from early childhood to adolescence in a cohort of 152 children with autism spectrum disorders	10.1007/s10803-011-1357-z
14	Baird G., Cass H., Slonims V.,	2003	Diagnosis of autism	10.1136/bmj.327.7413.488
15	Baker B.L., Feinfield K.A.,	2003	Early intervention	10.1097/00001504-200309000-00003
16	Baker-Ericzén M.J., Brookman-Frazee L., Stahmer A.,	2005	Stress levels and adaptability in parents of toddlers with and without autism spectrum disorders	10.2511/rpsd.30.4.194
17	Bal V.H., Fok M., Lord C., Smith I.M., Mirenda P., Szatmari P., Vaillancourt T., Volden J., Waddell C., Zwaigenbaum L., Bennett T., Duku E., Elsabbagh M., Georgiades S., Ungar W.J., Zaidman-Zait A.,	2020	Predictors of longer-term development of expressive language in two independent longitudinal cohorts of language-delayed preschoolers with Autism Spectrum Disorder	10.1111/jcpp.13117
18	Bala P.,	2018	SCHOLASTIC BACKWARDNESS - REMEDIAL STRATEGIES	https://www.scopus.com/inward/record.uri?eid=2-s2.0-85122542009&partnerID=40&md5=6e4c1e08bf405be325f0c0c512b4dea3
19	Barbaro J., Yaari M.,	2020	Study protocol for an evaluation of ASDetect - A Mobile application for the early detection of autism	10.1186/s12887-019-1888-6
20	Barbaro J., Halder S.,	2016	Early Identification of Autism Spectrum Disorder: Current Challenges and Future Global Directions	10.1007/s40474-016-0078-6
21	Bardhan S., Ullah M.A., Ahmed H.U., Rabbani M.G., Mamun K.A.A.,	2017	Autism Express-a cloud based framework for autism screening, confirmation and intervention	10.1109/TENCON.2016.7848032
22	Barrett A.C., Vernon T.W., McGarry E.S., Holden A.N., Bradshaw J., Ko J.A., Horowitz E.J., German T.C.,	2020	Social responsiveness and language use associated with an enhanced PRT approach for young children with ASD: Results from a pilot RCT of the PRISM model	10.1016/j.rasd.2019.101497
23	Bartolotta T., Rizzolo D.,	2019	Recognizing autism spectrum disorder	10.1097/01.JAA.0000569776.76198.e1
24	Bauminger-Zviely N., Shefer A.,	2021	Naturalistic evaluation of preschoolers’ spontaneous interactions: The Autism Peer Interaction Observation Scale	10.1177/1362361321989919
25	Beaudoin A.J., Sébire G., Couture M.,	2019	Parent-mediated intervention tends to improve parent-child engagement, and behavioral outcomes of toddlers with ASD-positive screening: A randomized crossover trial	10.1016/j.rasd.2019.101416
26	Beglinger L., Smith T.,	2005	Concurrent validity of social subtype and IQ after early intensive behavioral intervention in children with autism: A preliminary investigation	10.1007/s10803-005-3292-3
27	Bejarano-Martín Á., Canal-Bedia R., Magán-Maganto M., Fernández-Álvarez C., Lóa-Jónsdóttir S., Saemundsen E., Vicente A., Café C., Rasga C., García-Primo P., Posada M.,	2020	Efficacy of focused social and communication intervention practices for young children with autism spectrum disorder: A meta-analysis	10.1016/j.ecresq.2020.01.004
28	Bejnö H., Roll-Pettersson L., Klintwall L., Långh U., Odom S.L., Bölte S.,	2021	Adapting the preschool environment to the needs of children on the autism spectrum in Sweden: A quasi-experimental study	10.1080/11038128.2021.1993330
29	Ben Itzchak E., Zachor D.A.,	2011	Who benefits from early intervention in autism spectrum disorders?	10.1016/j.rasd.2010.04.018
30	Ben Itzchak E., Zachor D.A.,	2009	Change in autism classification with early intervention: Predictors and outcomes	10.1016/j.rasd.2009.05.001
31	Bent C.A., Dissanayake C., Barbaro J.,	2015	Mapping the diagnosis of autism spectrum disorders in children aged under 7 years in Australia, 2010–2012	10.5694/mja14.00328
32	Bent S., Wahlberg J., Chen Y., Widjaja F., McDonald M.G., Hendren R.L.,	2020	Quality of Life Among School-Age Children With Autism: The Oak Hill School Outcomes Study	10.1016/j.spen.2020.100808
33	Benvenuto A., Marciano S., Capuano I., Curatolo P.,	2013	An update on autism spectrum disorders in children	https://www.scopus.com/inward/record.uri?eid=2-s2.0-84876548656&partnerID=40&md5=c29504b405f49f50e2723d44b22c9b9d
34	Bertamini G., Bentenuto A., Perzolli S., Paolizzi E., Furlanello C., Venuti P.,	2021	Quantifying the child–therapist interaction in asd intervention: An observational coding system	10.3390/brainsci11030366
35	Bhuyan F., Lu S., Ahmed I., Zhang J.,	2017	Predicting efficacy of therapeutic services for autism spectrum disorder using scientific workflows	10.1109/BigData.2017.8258388
36	Bibby P., Eikeseth S., Martin N.T., Mudford O.C., Reeves D.,	2002	Progress and outcomes for children with autism receiving parent-managed intensive interventions	10.1016/S0891-4222(02)00095-1
37	Bibby P., Eikeseth S., Martin N.T., Mudford O.C., Reeves D.,	2001	Progress and outcomes for children with autism receiving parent-managed intensive interventions	10.1016/S0891-4222(01)00082-8
38	Bitton J.Y., Demos M., Elkouby K., Connolly M., Weiss S.K., Donner E.J., Whiting S., Ronen G.M., Bello-Espinosa L., Wirrell E.C., Mohamed I.S., Dooley J.M., Carmant L.,	2015	Does treatment have an impact on incidence and risk factors for autism spectrum disorders in children with infantile spasms?	10.1111/epi.12997
39	Blanc R., Latinus M., Guidotti M., Adrien J.-L., Roux S., Dansart P., Barthélémy C., Rambault A., Bonnet-Brilhault F., Malvy J.,	2021	Early Intervention in Severe Autism: Positive Outcome Using Exchange and Development Therapy	10.3389/fped.2021.785762
40	Bolduc M.-E., Du Plessis A.J., Sullivan N., Khwaja O.S., Zhang X., Barnes K., Robertson R.L., Limperopoulos C.,	2011	Spectrum of neurodevelopmental disabilities in children with cerebellar malformations	10.1111/j.1469-8749.2011.03929.x
41	Bopp K.D., Mirenda P., Zumbo B.D.,	2009	Behavior predictors of language development over 2 years in children with autism spectrum disorders	10.1044/1092-4388(2009/07-0262)
42	Bottema-Beutel K., Crowley S., Sandbank M., Woynaroski T.G.,	2021	Research Review: Conflicts of Interest (COIs) in autism early intervention research – a meta-analysis of COI influences on intervention effects	10.1111/jcpp.13249
43	Bougher-Muckian H.R., Root A.E., Coogle C.G., Floyd K.K.,	2016	The importance of emotions: the socialisation of emotion in parents of children with autism spectrum disorder	10.1080/03004430.2015.1112799
44	Boulware G.-L., Schwartz I.S., Sandall S.R., McBride B.J.,	2006	Project DATA for Toddlers: An Inclusive Approach to Very Young Children With Autism Spectrum Disorder	10.1177/02711214060260020401
45	Boyd R.D., Corley M.J.,	2001	Outcome survey of early intensive behavioral intervention for young children with autism in a community setting	10.1177/1362361301005004007
46	Braddock B., Twyman K.,	2014	Access to treatment for toddlers with autism spectrum disorders	10.1177/0009922814521284
47	Bradshaw J., Trumbull A., Stapel-Wax J., Gillespie S., George N., Saulnier C., Klaiman C., Woods J., Call N., Klin A., Wetherby A.,	2020	Factors associated with enrollment into a clinical trial of caregiver-implemented intervention for infants at risk for autism spectrum disorder	10.1177/1362361320928829
48	Bradshaw J., Shic F., Holden A.N., Horowitz E.J., Barrett A.C., German T.C., Vernon T.W.,	2019	The Use of Eye Tracking as a Biomarker of Treatment Outcome in a Pilot Randomized Clinical Trial for Young Children with Autism	10.1002/aur.2093
49	Bradshaw J., Steiner A.M., Gengoux G., Koegel L.K.,	2015	Feasibility and Effectiveness of Very Early Intervention for Infants At-Risk for Autism Spectrum Disorder: A Systematic Review	10.1007/s10803-014-2235-2
50	Bragg J.,	2019	Neurodevelopmental Outcomes in Children with Complex Congenital Heart Disease	10.1007/s40124-019-00189-2
51	Branson D.,	2013	Brain differences in children with autism spectrum disorders and subsequent impact on learning	10.1007/978-94-007-6671-6_8
52	Bressel E., Gibbons M.W., Samaha A.,	2011	Effect of whole body vibration on stereotypy of young children with autism	10.1136/bcr.02.2011.3834
53	Brian J., Drmic I., Roncadin C., Dowds E., Shaver C., Smith I.M., Zwaigenbaum L., Sacrey L.-A.R., Bryson S.E.,	2022	Effectiveness of a parent-mediated intervention for toddlers with autism spectrum disorder: Evidence from a large community implementation	10.1177/13623613211068934
54	Brian J., Bryson S.E., Garon N., Roberts W., Smith I.M., Szatmari P., Zwaigenbaum L.,	2008	Clinical assessment of autism in high-risk 18-month-olds	10.1177/1362361308094500
55	Brisson J., Serres J., Gattegno M.-P., Adrien J.-L.,	2011	A study of early social contact disorders using family home movies among infants from birthto 6 months with ulterior diagnosis of autism [Etude des troubles précoces du contact social á partir de l'analyse des films familiaux chez des nourrissons de la naissance á 6 mois ultérieurementdiagnostiqués autistes]	10.3917/dev.111.0087
56	Brown A., Crowe L., Beauchamp M.H., Anderson V., Boneh A.,	2015	Neurodevelopmental profiles of children with glutaric aciduria type i diagnosed by newborn screening: A follow-up case series	10.1007/8904_2014_360
57	Brown J.A., Woods J.J.,	2016	Parent-Implemented Communication Intervention: Sequential Analysis of Triadic Relationships	10.1177/0271121416628200
58	Bruce B., Hansson K.,	2008	Early communication skills: Important in screening for language impairment and neuropsychiatric disorders	10.2174/157339608783565815
59	Bryant R.A., Mastrodomenico J., Felmingham K.L., Hopwood S., Kenny L., Kandris E., Cahill C., Creamer M.,	2008	Treatment of acute stress disorder: A randomized controlled trial	10.1001/archpsyc.65.6.659
60	Bryson S.E., Smith I.M.,	2013	Epidemiology of autism: Prevalence, associated characteristics, and implications for research and service delivery	https://www.scopus.com/inward/record.uri?eid=2-s2.0-85068805540&partnerID=40&md5=532ac3a535b4e97166fec23a1481150d
61	Bryson S.E., Smith I.M.,	1998	Epidemiology of autism: Prevalence, associated characteristics, and implications for research and service delivery	10.1002/(SICI)1098-2779(1998)4:2<97::AID-MRDD6>3.0.CO
62	Bustos T.E., Sridhar A., Drahota A.,	2021	Implementation evaluation of an early intensive behavioral intervention program across three agencies serving young children with Autism: A mixed methods study	10.1016/j.childyouth.2020.105871
63	Butter E.M., Mulick J.A., Metz B.,	2006	Eight case reports of learning recovery in children with pervasive developmental disorders after early intervention	10.1002/bin.225
64	Butter E.M., Wynn J., Mulick J.A.,	2003	Early intervention: Critical to autism treatment	10.3928/0090-4481-20031001-09
65	Buxbaum J.D.,	2009	Multiple rare variants in the etiology of autism spectrum disorders	https://www.scopus.com/inward/record.uri?eid=2-s2.0-65249120231&partnerID=40&md5=7befce2ac31b9804333fd13597040b9b
66	Byford S., Cary M., Barrett B., Aldred C.R., Charman T., Howlin P., Hudry K., Leadbitter K., Le Couteur A., McConachie H., Pickles A., Slonims V., Temple K.J., Green J., Bourne K., Blazey L., Holt C., Kapadia D., MacDonald W., White L., Houghton T., Taylor C., Cutress A., Leach S., Barron S., Colmer R., Randles S., Beggs K., Collino J., The PACT Consortium,	2015	Cost-effectiveness analysis of a communication-focused therapy for pre-school children with autism: Results from a randomised controlled trial	10.1186/s12888-015-0700-x
67	Capal J.K., Horn P.S., Murray D.S., Byars A.W., Bing N.M., Kent B., Bucher L.A., Williams M.E., O'Kelley S., Pearson D.A., Sahin M., Krueger D.A., TACERN Study Group,	2017	Utility of the Autism Observation Scale for Infants in Early Identification of Autism in Tuberous Sclerosis Complex	10.1016/j.pediatrneurol.2017.06.010
68	Carbone P.S.,	2013	Moving from research to practice in the primary care of children with autism spectrum disorders	10.1016/j.acap.2013.04.003
69	Cárdenas-de-la-Parra A., Lewis J.D., Fonov V.S., Botteron K.N., McKinstry R.C., Gerig G., Pruett J.R., Jr., Dager S.R., Elison J.T., Styner M.A., Evans A.C., Piven J., Collins D.L., for the IBIS Network,	2021	A voxel-wise assessment of growth differences in infants developing autism spectrum disorder	10.1016/j.nicl.2020.102551
70	Carr T., Shih W., Lawton K., Lord C., King B., Kasari C.,	2016	The relationship between treatment attendance, adherence, and outcome in a caregiver-mediated intervention for low-resourced families of young children with autism spectrum disorder	10.1177/1362361315598634
71	Chakrabarti S., Haubus C., Dugmore S., Orgill G., Devine F.,	2005	A model of early detection and diagnosis of autism spectrum disorder in young children	10.1097/00001163-200507000-00004
72	Chamak B.,	2015	Autism interventions: Assessment and questions [Interventions en autisme : Évaluations et questionnement]	10.1016/j.neurenf.2015.01.002
73	Chambers N., Stronach S.T., Wetherby A.M.,	2016	Performance of South African children on the Communication and Symbolic Behavior Scales-Developmental Profile (CSBS DP)	10.1111/1460-6984.12203
74	Chandler S., Christie P., Newson E., Prevezer W.,	2002	Developing a diagnostic and intervention package for 2- to 3-year-olds with autism: Outcomes of the frameworks for communication approach	10.1177/1362361302006001005
75	Charman T., Baron-Cohen S., Swettenham J., Baird G., Drew A., Cox A.,	2003	Predicting language outcome in infants with autism and pervasive developmental disorder	10.1080/136820310000104830
76	Charman T.,	2003	Why is joint attention a pivotal skill in autism?	10.1098/rstb.2002.1199
77	Chen X., Ma X., Zou C.,	2020	Phenotypic spectrum and genetic analysis in the fatal cases of Schaaf-Yang syndrome: Two case reports and literature review	10.1097/MD.0000000000020574
78	Chi I.-J., Lin L.-Y.,	2022	Using the Assessment of Motor and Process Skills and the Pediatric Evaluation of Disability Inventory to Assess Self-Care Performance Among Preschool Children With Autism Spectrum Disorder	10.5014/ajot.2022.046326
79	Christensen L., Maenner J., Bilder D., Constantino N., Daniels J., Durkin S., Fitzgerald T., Kurzius-Spencer M., Pettygrove D., Robinson C., Josephine S., White T., Zahorodny W., Pazo K., Dietz P.,	2019	Prevalence and Characteristics of Autism Spectrum Disorder Among Children Aged 4 Years — Early Autism and Developmental Disabilities Monitoring Network, Seven Sites, United States, 2010, 2012, and 2014	10.15585/mmwr.ss6802a1
80	Chu C.-L., Chiang C.-H., Wu C.-C., Hou Y.-M., Liu J.-H.,	2017	Service system and cognitive outcomes for young children with autism spectrum disorders in a rural area of Taiwan	10.1177/1362361316664867
81	Cibralic S., Owen C.K., Kohlhoff J.,	2019	Autism spectrum disorder and attachment: Is an attachment perspective relevant in early interventions with children on the autism spectrum?	10.1007/978-3-030-03213-5_21
82	Clark M.L.E., Vinen Z., Barbaro J., Dissanayake C.,	2018	School Age Outcomes of Children Diagnosed Early and Later with Autism Spectrum Disorder	10.1007/s10803-017-3279-x
83	Clark M.L.E., Barbaro J., Dissanayake C.,	2017	Continuity and Change in Cognition and Autism Severity from Toddlerhood to School Age	10.1007/s10803-016-2954-7
84	Connor M.,	1998	A Review of behavioural early intervention programmes for children with autism michael connor	10.1080/0266736980140206
85	Contaldo A., Colombi C., Pierotti C., Masoni P., Muratori F.,	2020	Outcomes and moderators of Early Start Denver Model intervention in young children with autism spectrum disorder delivered in a mixed individual and group setting	10.1177/1362361319888344
86	Corona L.L., Stainbrook J.A., Simcoe K., Wagner L., Fowler B., Weitlauf A.S., Juárez A.P., Warren Z.,	2021	Utilization of telemedicine to support caregivers of young children with ASD and their Part C service providers: a comparison of intervention outcomes across three models of service delivery	10.1186/s11689-021-09387-w
87	Corsello C.M.,	2005	Early intervention in autism	10.1097/00001163-200504000-00002
88	Cucinotta F., Ricciardello A., Turriziani L., Calabrese G., Briguglio M., Boncoddo M., Bellomo F., Tomaiuolo P., Martines S., Bruschetta M., La Fauci Belponer F., Di Bella T., Colombi C., Baccarin M., Picinelli C., Castronovo P., Lintas C., Sacco R., Biederer T., Kellam B., Scherer S.W., Persico A.M.,	2020	FARP-1 deletion is associated with lack of response to autism treatment by early start denver model in a multiplex family	10.1002/mgg3.1373
89	Curatolo P., Napolioni V., Moavero R.,	2010	Autism spectrum disorders in tuberous sclerosis: Pathogenetic pathways and implications for treatment	10.1177/0883073810361789
90	Dababnah S., Parish S.L., Turner Brown L., Hooper S.R.,	2011	Early screening for autism spectrum disorders: A primer for social work practice	10.1016/j.childyouth.2010.09.009
91	Daniels A.M., Halladay A.K., Shih A., Elder L.M., Dawson G.,	2014	Approaches to enhancing the early detection of autism spectrum disorders: A systematic review of the literature	10.1016/j.jaac.2013.11.002
92	Darcy-Mahoney A., Minter B., Higgins M., Guo Y., Head Zauche L., Hirst J.,	2016	Maternal and Neonatal Birth Factors Affecting the Age of ASD Diagnosis	10.1053/j.nainr.2016.09.033
93	Dawson G., Jones E.J.H., Merkle K., Venema K., Lowy R., Faja S., Kamara D., Murias M., Greenson J., Winter J., Smith M., Rogers S.J., Webb S.J.,	2012	Early behavioral intervention is associated with normalized brain activity in young children with autism	10.1016/j.jaac.2012.08.018
94	Dawson G., Burner K.,	2011	Behavioral interventions in children and adolescents with autism spectrum disorder: A review of recent findings	10.1097/MOP.0b013e32834cf082
95	Dawson G., Rogers S., Munson J., Smith M., Winter J., Greenson J., Donaldson A., Varley J.,	2010	Randomized, controlled trial of an intervention for toddlers with autism: The early start Denver model	10.1542/peds.2009-0958
96	Dawson G., Toth K., Abbott R., Osterling J., Munson J., Estes A., Liaw J.,	2004	Early Social Attention Impairments in Autism: Social Orienting, Joint Attention, and Attention to Distress	10.1037/0012-1649.40.2.271
97	Dawson G., Ashman S.B., Carver L.J.,	2000	The role of early experience in shaping behavioral and brain development and its implications for social policy	10.1017/S0954579400004089
98	Deconinck N., Soncarrieu M., Dan B.,	2012	Toward better recognition of early predictors for autism spectrum disorders (ASDS)	https://www.scopus.com/inward/record.uri?eid=2-s2.0-84892039641&partnerID=40&md5=98f8af498ac8641689b803e200954d67
99	Delahunty C.,	2015	Developmental delays and autism: Screening and surveillance	10.3949/CCJM.82.S1.06
100	Delehanty A., Lee J., Hooker J.L., Cortese J., Woods J.,	2020	Exploring message framing to engage parents in early screening for autism spectrum disorder	10.1016/j.pec.2020.06.024
101	Delehanty A.D., Wetherby A.M.,	2021	Rate of communicative gestures and developmental outcomes in toddlers with and without autism spectrum disorder during a home observation	10.1044/2020_AJSLP-19-00206
102	Delgado C.E.F.,	2009	Fourth grade outcomes of children with a preschool history of developmental disability	https://www.scopus.com/inward/record.uri?eid=2-s2.0-77956076610&partnerID=40&md5=3d762932d7be22f063f7456c65a24150
103	D’Entremont B., Flanagan H.E., Ungar W.J., Waddell C., Garon N., Otter J., Leger N., Vezina F., Smith I.M.,	2021	Comparing the Impact of Differing Preschool Autism Interventions on Parents in Two Canadian Provinces	10.1007/s10803-021-05349-2
104	Dereu M., Roeyers H., Raymaekers R., Meirsschaut M., Warreyn P.,	2012	How useful are screening instruments for toddlers to predict outcome at age 4 General development, language skills, and symptom severity in children with a false positive screen for autism spectrum disorder	10.1007/s00787-012-0280-y
105	Devescovi R., Colonna V., Dissegna A., Colombi C., Bresciani G., Carrozzi M.,	2021	Feasibility and outcomes of the early start denver model delivered within the public health system of the friuli venezia giulia italian region	10.3390/brainsci11091191
106	Dick C.C., Ibañez L.V., DesChamps T.D., Attar S.M., Stone W.L.,	2021	Brief Report: Perceptions of Family-Centered Care Across Service Delivery Systems and Types of Caregiver Concerns About Their Toddlers’ Development	10.1007/s10803-021-05248-6
107	Dickinson A., Daniel M., Marin A., Gaonkar B., Dapretto M., McDonald N.M., Jeste S.,	2021	Multivariate Neural Connectivity Patterns in Early Infancy Predict Later Autism Symptoms	10.1016/j.bpsc.2020.06.003
108	Dickstein-Fischer L., Alexander E., Yan X., Su H., Harrington K., Fischer G.S.,	2011	An affordable compact humanoid robot for autism spectrum disorder interventions in children	10.1109/IEMBS.2011.6091316
109	Diggle T., McConachie H.R., Randle V.R.,	2003	Parent-mediated early intervention for young children with autism spectrum disorder.	https://www.scopus.com/inward/record.uri?eid=2-s2.0-0037265148&partnerID=40&md5=37e054cba099843deab6de490c12b5aa
110	Diggle T.T.J., Mcconachie H.,	2013	Parent-mediated early intervention for young children with autism spectrum disorder	10.1002/14651858.CD003496.pub2
111	Dimian A.F., Symons F.J., Wolff J.J.,	2021	Delay to Early Intensive Behavioral Intervention and Educational Outcomes for a Medicaid-Enrolled Cohort of Children with Autism	10.1007/s10803-020-04586-1
112	Dimian A.F., Wolff J.J., Symons F.J.,	2021	Educational Outcomes of a Cohort of Children With Autism Who Received Early Intensive Behavioral Intervention	10.1177/00224669211036397
113	Dimian A.F., Botteron K.N., Dager S.R., Elison J.T., Estes A.M., Pruett J.R., Jr., Schultz R.T., Zwaigenbaum L., Piven J., Wolff J.J., The IBIS Network,	2017	Potential Risk Factors for the Development of Self-Injurious Behavior among Infants at Risk for Autism Spectrum Disorder	10.1007/s10803-017-3057-9
114	Diop H., Cabral H., Gopal D., Cui X., Stern J.E., Kotelchuck M.,	2019	Early Autism Spectrum Disorders in Children Born to Fertile, Subfertile, and ART-Treated Women	10.1007/s10995-019-02770-z
115	Drumm E., Brian J.,	2013	The developing language abilities and increased risks of 'unaffected' siblings of children with autism spectrum disorder	10.2217/npy.13.65
116	Due C., Goodwin Smith I., Allen P., Button E., Cheek C., Quarmby L., Stephens M., Paku S., Ferguson S., Fordyce K.,	2018	A pilot study of social inclusion and quality of life for parents of children with autism spectrum disorder	10.3109/13668250.2017.1310812
117	Dunlap G., Fox L.,	1999	Supporting Families of Young Children with Autism	10.1097/00001163-199910000-00006
118	Dunlap J.J., Filipek P.A.,	2020	CE: Autism Spectrum Disorder: The Nurse's Role	10.1097/01.NAJ.0000721236.69639.e3
119	Eapen V., Črnčec R., Walter A.,	2013	Exploring links between genotypes, phenotypes, and clinical predictors of response to early intensive behavioral intervention in autism spectrum disorder	10.3389/fnhum.2013.00567
120	Eapen V., Črnčec R., Walter A.,	2013	Clinical outcomes of an early intervention program for preschool children with Autism Spectrum Disorder in a community group setting	10.1186/1471-2431-13-3
121	Edwards A., Brebner C., McCormack P., MacDougall C.,	2017	The early intervention message: perspectives of parents of children with autism spectrum disorder	10.1111/cch.12428
122	Eikeseth S., Klintwall L., Jahr E., Karlsson P.,	2012	Outcome for children with autism receiving early and intensive behavioral intervention in mainstream preschool and kindergarten settings	10.1016/j.rasd.2011.09.002
123	Eikeseth S.,	2009	Outcome of comprehensive psycho-educational interventions for young children with autism	10.1016/j.ridd.2008.02.003
124	Einspieler C., Peharz R., Marschik P.B.,	2016	Fidgety movements – tiny in appearance, but huge in impact [Movimentos irregulares – pequenos na aparência, porém enormes no impacto]	10.1016/j.jped.2015.12.003
125	Eisenhower A., Martinez Pedraza F., Sheldrick R.C., Frenette E., Hoch N., Brunt S., Carter A.S.,	2021	Multi-stage Screening in Early Intervention: A Critical Strategy for Improving ASD Identification and Addressing Disparities	10.1007/s10803-020-04429-z
126	Eldevik S., Hastings R.P., Hughes J.C., Jahr E., Eikeseth S., Cross S.,	2009	Meta-analysis of Early Intensive Behavioral Intervention for children with autism	10.1080/15374410902851739
127	Ellis Weismer S., Kover S.T.,	2015	Preschool language variation, growth, and predictors in children on the autism spectrum	10.1111/jcpp.12406
128	Ellison K.S., Guidry J., Picou P., Adenuga P., Davis T.E., III,	2021	Telehealth and Autism Prior to and in the Age of COVID-19: A Systematic and Critical Review of the Last Decade	10.1007/s10567-021-00358-0
129	Elsedfy G.O., Abdelraheem T.,	2014	High autism risk in children	10.1097/01.XME.0000444068.39683.5c
130	Emerson R.W., Adams C., Nishino T., Hazlett H.C., Wolff J.J., Zwaigenbaum L., Constantino J.N., Shen M.D., Swanson M.R., Elison J.T., Kandala S., Estes A.M., Botteron K.N., Collins L., Dager S.R., Evans A.C., Gerig G., Gu H., Mckinstry R.C., Paterson S., Schultz R.T., Styner M., Schlaggar B.L., Pruett J.R., Jr., Piven J.,	2017	Functional neuroimaging of high-risk 6-month-old infants predicts a diagnosis of autism at 24 months of age	10.1126/scitranslmed.aag2882
131	Erba H.W.,	2000	Early intervention programs for children with autism: Conceptual frameworks for implementation	10.1037/h0087826
132	Eriksson M.A., Westerlund J., Hedvall A., Åmark P., Gillberg C., Fernell E.,	2013	Medical conditions affect the outcome of early intervention in preschool children with autism spectrum disorders	10.1007/s00787-012-0312-7
133	Estes A., Swain D.M., MacDuffie K.E.,	2019	The effects of early autism intervention on parents and family adaptive functioning	10.21037/pm.2019.05.05
134	Estes A., Munson J., Rogers S.J., Greenson J., Winter J., Dawson G.,	2015	Long-Term Outcomes of Early Intervention in 6-Year-Old Children With Autism Spectrum Disorder	10.1016/j.jaac.2015.04.005
135	Estes A., Vismara L., Mercado C., Fitzpatrick A., Elder L., Greenson J., Lord C., Munson J., Winter J., Young G., Dawson G., Rogers S.,	2014	The impact of parent-delivered intervention on parents of very young children with autism	10.1007/s10803-013-1874-z
136	Fani-Panagiota R.,	2015	Teaching strategies for children with autism	10.7752/jpes.2015.01024
137	Fava L., Strauss K., Valeri G., D'Elia L., Arima S., Vicari S.,	2011	The effectiveness of a cross-setting complementary staff- and parent-mediated early intensive behavioral intervention for young children with ASD	10.1016/j.rasd.2011.02.009
138	Fava L., Strauss K.,	2011	Cross-setting complementary staff- and parent-mediated Early Intensive Behavioral Intervention for young children with autism: A research-based comprehensive approach	10.1016/j.rasd.2010.06.017
139	Feinberg E., Abufhele M., Sandler J., Augustyn M., Cabral H., Chen N., Diaz Linhart Y., Cesar Levesque Z., Aebi M., Silverstein M.,	2016	Reducing disparities in timely autism diagnosis through family navigation: Results from a randomized pilot trial	10.1176/appi.ps.201500162
140	Feinberg E., Augustyn M., Fitzgerald E., Sandler J., Suarez Z.F.-C., Chen N., Cabral H., Beardslee W., Silverstein M.,	2014	Improving maternal mental health after a child's diagnosis of autism spectrum disorder: Results from a randomized clinical trial	10.1001/jamapediatrics.2013.3445
141	Fejzo M., Kam A., Laguna A., MacGibbon K., Mullin P.,	2019	Analysis of neurodevelopmental delay in children exposed in utero to hyperemesis gravidarum reveals increased reporting of autism spectrum disorder	10.1016/j.reprotox.2018.12.009
142	Ferguson E.F., Nahmias A.S., Crabbe S., Liu T., Mandell D.S., Parish-Morris J.,	2020	Social language opportunities for preschoolers with autism: Insights from audio recordings in urban classrooms	10.1177/1362361319894835
143	Fernell E., Eriksson M.A., Gillberg C.,	2013	Early diagnosis of autism and impact on prognosis: A narrative review	10.2147/CLEP.S41714
144	Fernell E., Hedvall Å., Westerlund J., Höglund Carlsson L., Eriksson M., Barnevik Olsson M., Holm A., Norrelgen F., Kjellmer L., Gillberg C.,	2011	Early intervention in 208 Swedish preschoolers with autism spectrum disorder. A prospective naturalistic study	10.1016/j.ridd.2011.08.002
145	Filipek P.A., Accardo P.J., Ashwal S., Baranek G.T., Cook Jr. E.H., Dawson G., Gordon B., Gravel J.S., Johnson C.P., Kallen R.J., Levy S.E., Minshew N.J., Ozonoff S., Prizant B.M., Rapin I., Rogers S.J., Stone W.L., Teplin S.W., Tuchman R.F., Volkmar F.R.,	2000	Practice parameter: Screening and diagnosis of autism. Report of the quality standards subcommittee of the American Academy of Neurology and the Child Neurology Society	10.1212/WNL.55.4.468
146	Finlay-Jones A., Varcin K., Leonard H., Bosco A., Alvares G., Downs J.,	2019	Very Early Identification and Intervention for Infants at Risk of Neurodevelopmental Disorders: A Transdiagnostic Approach	10.1111/cdep.12319
147	Flanagan J.E., Landa R., Bhat A., Bauman M.,	2012	Head lag in infants at risk for autism: A preliminary study	10.5014/ajot.2012.004192
148	Fletcher-Watson S., McConachie H.,	2017	The Search for an Early Intervention Outcome Measurement Tool in Autism	10.1177/1088357615583468
149	Flippin M., Crais E.R.,	2011	The need for more effective father involvement in early autism intervention: A systematic review and recommendations	10.1177/1053815111400415
150	Fodstad J.C., Matson J.L., Hess J., Neal D.,	2009	Social and communication behaviours in infants and toddlers with autism and pervasive developmental disorder-not otherwise specified	10.1080/17518420902936748
151	Fontil L., Sladeczek I.E., Gittens J., Kubishyn N., Habib K.,	2019	From early intervention to elementary school: A survey of transition support practices for children with autism spectrum disorders	10.1016/j.ridd.2019.02.006
152	Foody C., James J.E., Leader G.,	2014	Parenting stress, salivary biomarkers, and ambulatory blood pressure in mothers of children with Autism Spectrum Disorders	10.1016/j.rasd.2013.10.015
153	Fossum K.-L., Williams L., Garon N., Bryson S.E., Smith I.M.,	2018	Pivotal response treatment for preschoolers with autism spectrum disorder: Defining a predictor profile	10.1002/aur.1859
154	Francis K., Karantanos G., Al-Ozairi A., Alkhadhari S.,	2021	Prevention in Autism spectrum disorder: A lifelong focused approach	10.3390/brainsci11020151
155	Franz L., Adewumi K., Chambers N., Viljoen M., Baumgartner J.N., de Vries P.J.,	2018	Providing early detection and early intervention for autism spectrum disorder in South Africa: stakeholder perspectives from the Western Cape province	10.2989/17280583.2018.1525386
156	Frazier T.W., Klingemier E.W., Anderson C.J., Gengoux G.W., Youngstrom E.A., Hardan A.Y.,	2021	A Longitudinal Study of Language Trajectories and Treatment Outcomes of Early Intensive Behavioral Intervention for Autism	10.1007/s10803-021-04900-5
157	Freeman S.F.N., Paparella T., Stickles K.,	2009	Autism Intervention Research: From the Reviews to Implications for Practice	10.1016/S0074-7750(08)38008-2
158	Freitag C.M., Jensen K., Teufel K., Luh M., Todorova A., Lalk C., Vllasaliu L.,	2020	Empirically based developmental and behavioral intervention programs targeting the core symptoms and language development in toddlers and preschool children with autism spectrum disorder [Empirisch untersuchte entwicklungsorientierte und verhaltenstherapeutisch basierte Therapieprogramme zur Verbesserung der Kernsymptome und der Sprachentwicklung bei Klein-und Vorschulkindern mit Autismus-Spektru…	10.1024/1422-4917/a000714
159	Freitag C.M., Feineis-Matthews S., Valerian J., Teufel K., Wilker C.,	2012	The frankfurt early intervention program FFIP for preschool aged children with autism spectrum disorder: A pilot study	10.1007/s00702-012-0792-0
160	French L., Kennedy E.M.M.,	2018	Annual Research Review: Early intervention for infants and young children with, or at-risk of, autism spectrum disorder: a systematic review	10.1111/jcpp.12828
161	Frenette P., Dodds L., MacPherson K., Flowerdew G., Hennen B., Bryson S.,	2013	Factors affecting the age at diagnosis of autism spectrum disorders in Nova Scotia, Canada	10.1177/1362361311413399
162	Frey A.J., Walker H.M., Small J.W., Feil E.G., Seeley J.R., Forness S.,	2015	First step to success: Applications to preschoolers at risk of developing autism spectrum disorders	https://www.scopus.com/inward/record.uri?eid=2-s2.0-84994139698&partnerID=40&md5=8162c7bb834836a782a69cf211ae2602
163	Frost K.M., Koehn G.N., Russell K.M., Ingersoll B.,	2019	Measuring child social communication across contexts: Similarities and differences across play and snack routines	10.1002/aur.2077
164	Fu L., Weng J., Feng M., Xiao X., Xiao T., Fu J., Qiu N., Li C., Da Y., Ke X.,	2020	Predictors of Change in Play-Based Communication and Behavior Intervention for High-Risk ASD: The Role of Mother-Child Dyadic Synchrony	10.3389/fped.2020.581893
165	Fuller E.A., Oliver K., Vejnoska S.F., Rogers S.J.,	2020	The effects of the early start denver model for children with autism spectrum disorder: A meta-analysis	10.3390/brainsci10060368
166	Fuller E.A., Kaiser A.P.,	2020	The Effects of Early Intervention on Social Communication Outcomes for Children with Autism Spectrum Disorder: A Meta-analysis	10.1007/s10803-019-03927-z
167	Gabis L.V.,	2019	Autism spectrum disorder: A clinical path to early diagnosis, evaluation, and intervention	10.1016/B978-0-12-814037-6.00004-5
168	Gabrielsen T.P., Manwaring S.S., Stuart A.L.,	2020	Screening and surveillance	10.1007/978-3-030-46295-6_3
169	Gao D., Yu T., Li C.-L., Jia F.-Y., Li H.-H.,	2020	Effect of parental training based on Early Start Denver Model combined with intensive training on children with autism spectrum disorder and its impact on parenting stress	10.7499/j.issn.1008-8830.2020.02.014
170	Garcia M.L., Lampreia C.,	2011	Limits and possibilities of identifying autism within the first year of life [Limites e possibilidades da identificação de risco de autismo no primeiro ano de vida]	10.1590/S0102-79722011000200011
171	García-Ron G., Carratalá F., Andreo-Lillo P., Mestre-Ricote J.L., Moya M.,	2012	Early clinical indicators of pervasive development disorders [Indicadores clínicos precoces de los trastornos generalizados del desarrollo]	10.1016/j.anpedi.2011.08.013
172	Garnett R., Davidson B., Eadie P.,	2022	Telepractice Delivery of an Autism Communication Intervention Program to Parent Groups	10.1016/j.rasd.2021.101902
173	Garnett R., Davidson B., Eadie P.,	2022	Parent perceptions of a group telepractice communication intervention for autism	10.1177/23969415211070127
174	Geoffray M.-M., Denis A., Mengarelli F., Peter C., Gallifet N., Beaujeard V., Grosmaitre C.J., Malo V., Grisi S., Georgieff N., Magnificat S., Touzet S.,	2019	Using ESDM 12 hours per week in children with autism spectrum disorder: feasibility and results of an observational study	10.24869/psyd.2019.333
175	George J.M., Pagnozzi A.M., Bora S., Boyd R.N., Colditz P.B., Rose S.E., Ware R.S., Pannek K., Bursle J.E., Fripp J., Barlow K., Iyer K., Leishman S.J., Jendra R.L.,	2020	Prediction of childhood brain outcomes in infants born preterm using neonatal MRI and concurrent clinical biomarkers (PREBO-6): Study protocol for a prospective cohort study	10.1136/bmjopen-2019-036480
176	Giarelli E., Wiggins L.D., Rice C.E., Levy S.E., Kirby R.S., Pinto-Martin J., Mandell D.,	2010	Sex differences in the evaluation and diagnosis of autism spectrum disorders among children	10.1016/j.dhjo.2009.07.001
177	Gibbs V., Aldridge F., Sburlati E., Chandler F., Smith K., Cheng L.,	2019	Missed opportunities: An investigation of pathways to autism diagnosis in Australia	10.1016/j.rasd.2018.10.007
178	Giserman Kiss I., Feldman M.S., Sheldrick R.C., Carter A.S.,	2017	Developing Autism Screening Criteria for the Brief Infant Toddler Social Emotional Assessment (BITSEA)	10.1007/s10803-017-3044-1
179	Glaser S.E., Shaw S.R.,	2011	Emotion regulation and development in children with autism and 22q13 Deletion Syndrome: Evidence for group differences	10.1016/j.rasd.2010.11.001
180	Goin-Kochel R.P., Myers B.J., Hendricks D.R., Carr S.E., Wiley S.B.,	2007	Early responsiveness to intensive behavioural intervention predicts outcomes among preschool children with Autism	10.1080/10349120701330404
181	Goldstein S., Naglieri J.A.,	2013	Interventions for autism spectrum disorders: Translating science into practice	10.1007/978-1-4614-5301-7
182	Gonzalez E.C., Summers C., Mueller V., Hernandez A., Gil-Lopez G., Garcia D.C., Lopez M.E.,	2015	Developmental Surveillance and Referral in a Traditionally Medically Underserved Border Community	10.1007/s10995-015-1741-y
183	Graham S.F., Chevallier O.P., Kumar P., Türkoğlu O., Bahado-Singh R.O.,	2016	High resolution metabolomic analysis of ASD human brain uncovers novel biomarkers of disease	10.1007/s11306-016-0986-9
184	Grahame V., Brett D., Dixon L., McConachie H., Lowry J., Rodgers J., Steen N., Le Couteur A.,	2015	Managing Repetitive Behaviours in Young Children with Autism Spectrum Disorder (ASD): Pilot Randomised Controlled Trial of a New Parent Group Intervention	10.1007/s10803-015-2474-x
185	Granich J., Dass A., Busacca M., Moore D., Anderson A., Venkatesh S., Duong T., Vellanki P., Richdale A., Trembath D., Cairns D., Marshall W., Rodwell T., Rayner M., Whitehouse A.J.O.,	2016	Randomised controlled trial of an iPad based early intervention for autism: TOBY playpad study protocol	10.1186/s12887-016-0704-9
186	Granpeesheh D., Tarbox J., Dixon D.R., Carr E., Herbert M.,	2009	Retrospective analysis of clinical records in 38 cases of recovery from autism	https://www.scopus.com/inward/record.uri?eid=2-s2.0-75649085293&partnerID=40&md5=9be1fefd1f319d3a3ae5dcadcca599fd
187	Granpeesheh D., Dixon D.R., Tarbox J., Kaplan A.M., Wilke A.E.,	2009	The effects of age and treatment intensity on behavioral intervention outcomes for children with autism spectrum disorders	10.1016/j.rasd.2009.06.007
188	Green J., Pickles A., Pasco G., Bedford R., Wan M.W., Elsabbagh M., Slonims V., Gliga T., Jones E., Cheung C., Charman T., Johnson M., The British Autism Study of Infant Siblings (BASIS) Team, Baron-Cohen S., Bolton P., Davies K., Liew M., Fernandes J., Gammer I., Salomone E., Ribeiro H., Tucker L., Taylor C., Booth R., Harrop C., Holsgrove S., McNally J.,	2017	Randomised trial of a parent-mediated intervention for infants at high risk for autism: longitudinal outcomes to age 3 years	10.1111/jcpp.12728
189	Green J., Charman T., McConachie H., Aldred C., Slonims V., Howlin P., Le Couteur A., Leadbitter K., Hudry K., Byford S., Barrett B., Temple K., Macdonald W., Pickles A.,	2010	Parent-mediated communication-focused treatment in children with autism (PACT): a randomised controlled trial	10.1016/S0140-6736(10)60587-9
190	Grzadzinski R., Amso D., Landa R., Watson L., Guralnick M., Zwaigenbaum L., Deák G., Estes A., Brian J., Bath K., Elison J., Abbeduto L., Wolff J., Piven J.,	2021	Pre-symptomatic intervention for autism spectrum disorder (ASD): defining a research agenda	10.1186/s11689-021-09393-y
191	Grzadzinski R., Janvier D., Kim S.H.,	2020	Recent Developments in Treatment Outcome Measures for Young Children With Autism Spectrum Disorder (ASD)	10.1016/j.spen.2020.100806
192	Guevara J.P., Gerdes M., Localio R., Huang Y.V., Pinto-Martin J., Minkovitz C.S., Hsu D., Kyriakou L., Baglivo S., Kavanagh J., Pati S.,	2013	Effectiveness of developmental screening in an urban setting	10.1542/peds.2012-0765
193	Gulsrud A.C., Hellemann G.S., Freeman S.F.N., Kasari C.,	2014	Two to Ten Years: Developmental Trajectories of Joint Attention in Children With ASD Who Received Targeted Social Communication Interventions	10.1002/aur.1360
194	Gulsrud A.C., Jahromi L.B., Kasari C.,	2010	The Co-regulation of emotions between mothers and their children with autism	10.1007/s10803-009-0861-x
195	Gura G.F., Champagne M.T., Blood-Siegfried J.E.,	2011	Autism spectrum disorder screening in primary care	10.1097/DBP.0b013e3182040aea
196	Haavik J., Halmøy A., Hegvik T.-A., Johansson S.,	2011	Maternal genotypes as predictors of offspring mental health: The next frontier of genomic medicine?	10.2217/fnl.11.54
197	Haglund N., Dahlgren S., Råstam M., Gustafsson P., Källén K.,	2021	Improvement of Autism Symptoms After Comprehensive Intensive Early Interventions in Community Settings	10.1177/1078390320915257
198	Hahn L.J., Loveall S.J., Savoy M.T., Neumann A.M., Ikuta T.,	2018	Joint attention in Down syndrome: A meta-analysis	10.1016/j.ridd.2018.03.013
199	Hamad C.D., Serna R.W., Morrison L., Fleming R.,	2010	Extending the reach of early intervention training for practitioners: A preliminary investigation of an online curriculum for teaching behavioral intervention knowledge in autism to families and service providers	10.1097/IYC.0b013e3181e32d5e
200	Hampton L.H., Rodriguez E.M.,	2021	Preemptive interventions for infants and toddlers with a high likelihood for autism: A systematic review and meta-analysis	10.1177/13623613211050433
201	Hampton L.H., Stern Y., Roberts M.Y.,	2018	Meta-analysis suggests early intervention for infants and toddlers at risk for autism may be effective for improving developmental outcomes 1	10.1080/17489539.2018.1545398
202	Hampton L.H., Kaiser A.P.,	2016	Intervention effects on spoken-language outcomes for children with autism: A systematic review and meta-analysis	10.1111/jir.12283
203	Haraguchi H., Yamaguchi H., Miyake A., Tachibana Y., Stickley A., Horiguchi M., Inoue M., Noro F., Kamio Y.,	2020	One-year outcomes of low-intensity behavioral interventions among Japanese preschoolers with autism spectrum disorders: Community-based study	10.1016/j.rasd.2020.101556
204	Harris J., Norton A.,	2016	The quick peek program: A model for developmental screening within underserved communities	10.1097/IYC.0000000000000073
205	Harris S.L., Handleman J.S.,	2000	Age and IQ at intake as predictors of placement for young children with autism: A four- to six-year follow-up	10.1023/A:1005459606120
206	Harris S.R.,	2017	Early motor delays as diagnostic clues in autism spectrum disorder	10.1007/s00431-017-2951-7
207	Harvey A.G., Bryant R.A.,	1998	Predictors of acute stress following mild traumatic brain injury	10.1080/026990598122773
208	Hastings R.P., Symes M.D.,	2002	Early intensive behavioral intervention for children with autism: Parental therapeutic self-efficacy	10.1016/S0891-4222(02)00137-3
209	Hazell P.,	2007	Does the treatment of mental disorders in childhood lead to a healthier adulthood?	10.1097/YCO.0b013e3281a7368d
210	Heidlage J.K., Cunningham J.E., Kaiser A.P., Trivette C.M., Barton E.E., Frey J.R., Roberts M.Y.,	2020	The effects of parent-implemented language interventions on child linguistic outcomes: A meta-analysis	10.1016/j.ecresq.2018.12.006
211	Herbrecht E., Lazari O., Notter M., Kievit E., Schmeck K., Spiegel R.,	2020	Short-Term and Highly Intensive Early Intervention FIAS: Two-Year Outcome Results and Factors of Influence	10.3389/fpsyt.2020.00687
212	Herbrecht E., Kievit E., Spiegel R., Dima D., Goth K., Schmeck K.,	2015	Become related: FIAS, an intensive early intervention for young children with autism spectrum disorders	10.1159/000375504
213	Hernandez Ruiz E., Braden B.B.,	2021	Improving a Parent Coaching Model of Music Interventions for Young Autistic Children	10.1093/jmt/thab008
214	Heuer L.S., Croen L.A., Jones K.L., Yoshida C.K., Hansen R.L., Yolken R., Zerbo O., DeLorenze G., Kharrazi M., Ashwood P., Van de Water J.,	2019	An Exploratory Examination of Neonatal Cytokines and Chemokines as Predictors of Autism Risk: The Early Markers for Autism Study	10.1016/j.biopsych.2019.04.037
215	Heyman M., Bolourian Y., Blacher J.,	2020	Transition to early schooling for children with ASD	10.1007/978-3-030-46295-6_8
216	Hogan A.L., Hills K.J., Wall C.A., Will E.A., Roberts J.E.,	2020	Screening and diagnosis of autism spectrum disorder in preschool-aged children	10.4324/9780429054099-13
217	Holzinger D., Laister D., Vivanti G., Barbaresi W.J., Fellinger J.,	2019	Feasibility and Outcomes of the Early Start Denver Model Implemented with Low Intensity in a Community Setting in Austria	10.1097/DBP.0000000000000675
218	Horlin C., Falkmer M., Parsons R., Albrecht M.A., Falkmer T.,	2014	The cost of autism spectrum disorders	10.1371/journal.pone.0106552
219	Horrocks J.L.,	2009	Educational treatments for children with ASDs	10.1017/CBO9780511978616.009
220	Hou Y.-M., Stewart L., Iao L.-S., Wu C.-C.,	2018	Parenting stress and depressive symptoms in Taiwanese mothers of young children with autism spectrum disorder: Association with children’s behavioural problems	10.1111/jar.12471
221	Howard J.,	2019	A review on measuring treatment response in parent-mediated autism early interventions	10.21037/pm.2019.06.08
222	Howard J.S., Stanislaw H., Green G., Sparkman C.R., Cohen H.G.,	2014	Comparison of behavior analytic and eclectic early interventions for young children with autism after three years	10.1016/j.ridd.2014.08.021
223	Howes A.E., Burns M.E., Surtees A.D.R.,	2021	Barriers, Facilitators, and Experiences of the Autism Assessment Process: A Systematic Review of Qualitative Research With Health Professionals	10.1037/pro0000413
224	Howlin P., Savage S., Moss P., Tempier A., Rutter M.,	2014	Cognitive and language skills in adults with autism: A 40-year follow-up	10.1111/jcpp.12115
225	Howlin P., Magiati L., Charman T.,	2009	Systematic review of early intensive behavioral interventions for children with autism	10.1352/2009.114:23-41
226	Howlin P.,	2005	The effectiveness of interventions for children with autism	10.1007/3-211-31222-6_6
227	Howlin P.,	2003	Can early interventions alter the course of autism?	https://www.scopus.com/inward/record.uri?eid=2-s2.0-1542786479&partnerID=40&md5=7b390ca51ce22b57c52d7732b9802acf
228	Hudock R.L., Esler A.N.,	2022	Clinical considerations when conducting diagnostic evaluations to identify autism spectrum disorder in young children	10.1080/13854046.2022.2025907
229	Hume K., Bellini S., Pratt C.,	2005	The Usage and Perceived Outcomes of Early Intervention and Early Childhood Programs for Young Children With Autism Spectrum Disorder	10.1177/02711214050250040101
230	Hyde C., Pizzano M., McDonald N.M., Nelson C.A., Iii, Kasari C., Thiele E.A., Jeste S.S.,	2020	A telehealth approach to improving clinical trial access for infants with tuberous sclerosis complex	10.1186/s11689-019-9302-0
231	Ingvarsson E.T.,	2016	Tutorial: Teaching verbal behavior to children with ASD	https://www.scopus.com/inward/record.uri?eid=2-s2.0-85007324635&partnerID=40&md5=d11d5dcc6a4e0e856777f8b4bc2705a8
232	Isaksson J., Ruchkin V., Aho N., Lundin Remnélius K., Marschik P.B., Bölte S.,	2022	Nonshared environmental factors in the aetiology of autism and other neurodevelopmental conditions: a monozygotic co-twin control study	10.1186/s13229-022-00487-5
233	Ishak N.I., Yusof H.M., Ramlee M.R.H., Sidek S.N., Rusli N.,	2019	Modules of Interaction for ASD Children Using Rero Robot (Humanoid)	10.1109/ICOM47790.2019.8952038
234	Jackson L.S., Little S.G., Akin-Little A.,	2013	The Spanish adaptation of the Gilliam Autism Rating Scale-2: Translation and psychometric analysis	10.1016/j.rasd.2013.06.005
235	James S.N., Smith C.J.,	2020	Early Autism Diagnosis in the Primary Care Setting	10.1016/j.spen.2020.100827
236	Jansson B.S., Miniscalco C., Westerlund J., Kantzer A.-K., Fernell E., Gillberg C.,	2016	Children who screen positive for autism at 2.5 years and receive early intervention: A prospective naturalistic 2-year outcome study	10.2147/NDT.S108899
237	Janzen L.A., David D., Walker D., Hitzler J., Zupanec S., Jones H., Spiegler B.J.,	2015	Pre-Morbid Developmental Vulnerabilities in Children With Newly Diagnosed Acute Lymphoblastic Leukemia (ALL)	10.1002/pbc.25692
238	Jekan M., Hosseini A.,	2013	Child with Landau Kleffner Syndrome misdiagnosed as Autism: A case report	https://www.scopus.com/inward/record.uri?eid=2-s2.0-85040506745&partnerID=40&md5=993942d3f577ebeb95c3baf914a1c1fa
239	Jhuo R.-A., Chu S.-Y.,	2022	A Review of Parent-Implemented Early Start Denver Model for Children with Autism Spectrum Disorder	10.3390/children9020285
240	Jie Z., Wheeler J.J., Richey D.,	2006	Cultural validity in assessment instruments for children with autism from a Chinese cultural perspective	https://www.scopus.com/inward/record.uri?eid=2-s2.0-33846577232&partnerID=40&md5=c0f22e61778685c2cfd433870a226143
241	Jin L., Shao Z., Ge J., Sun Y., Li P.,	2020	A study of systematic family intervention on 1-2 years old toddlers at high risk for autism spectrum disorders [1~2岁孤独症谱系障碍高危儿系统化家庭干预研究]	10.3760/cma.j.cn101070-20190723-00672
242	John A., Friedmann Y., DelPozo-Banos M., Frizzati A., Ford T., Thapar A.,	2022	Association of school absence and exclusion with recorded neurodevelopmental disorders, mental disorders, or self-harm: a nationwide, retrospective, electronic cohort study of children and young people in Wales, UK	10.1016/S2215-0366(21)00367-9
243	Johnson N.L., Giarelli E., Lewis C., Rice C.E.,	2013	Genomics and Autism Spectrum Disorder	10.1111/j.1547-5069.2012.01483.x
244	Jonsdottir S.L., Saemundsen E., Gudmundsdottir S., Haraldsdottir G.S., Palsdottir A.H., Rafnsson V.,	2020	Implementing an early detection program for autism in primary healthcare: Screening, education of healthcare professionals, referrals for diagnostic evaluation, and early intervention	10.1016/j.rasd.2020.101616
245	Jullien S.,	2021	Screening for autistic spectrum disorder in early childhood	10.1186/s12887-021-02700-5
246	Jurek L., Longuet Y., Baltazar M., Amestoy A., Schmitt V., Desmurget M., Geoffray M.-M.,	2019	How did I get so late so soon? A review of time processing and management in autism	10.1016/j.bbr.2019.112121
247	Juul-Dam N., Townsend J., Courchesne E.,	2001	Prenatal, perinatal, and neonatal factors in autism, pervasive developmental disorder-not otherwise specified, and the general population.	10.1542/peds.107.4.e63
248	K D.P., Srinath D.S., Seshadri D.S.P., Girimaji D.S.C., Kommu D.J.V.S.,	2017	Lost time—Need for more awareness in early intervention of autism spectrum disorder	10.1016/j.ajp.2016.07.021
249	Kalb L.G., Holingue C., Pfeiffer D., Reetzke R., Dillon E., Azad G., Freedman B., Landa R.,	2021	Parental relationship status and age at autism spectrum disorder diagnosis of their child	10.1177/13623613211013683
250	Kamio Y., Haraguchi H., Miyake A., Hiraiwa M.,	2015	Brief report: Large individual variation in outcomes of autistic children receiving low-intensity behavioral interventions in community settings	10.1186/s13034-015-0039-6
251	Karanth P., Shaista S., Srikanth N.,	2010	Efficacy of communication DEALL-An indigenous early intervention program for children with autism spectrum disorders	10.1007/s12098-010-0144-8
252	Karp E.A., Kuo A.A.,	2015	Maternalmental health after a child's diagnosis of autism spectrum disorder	10.1001/jama.2014.11187
253	Kasari C., Gulsrud A., Paparella T., Hellemann G., Berry K.,	2015	Randomized comparative efficacy study of parent-mediated interventions for toddlers with autism	10.1037/a0039080
254	Kasari C., Gulsrud A., Freeman S., Paparella T., Hellemann G.,	2012	Longitudinal follow-up of children with autism receiving targeted interventions on joint attention and play	10.1016/j.jaac.2012.02.019
255	Kasari C.,	2002	Assessing Change in Early Intervention Programs for Children with Autism	10.1023/A:1020546006971
256	Kasilingam N., Waddington H., Van Der Meer L.,	2021	Early Intervention for Children with Autism Spectrum Disorder in New Zealand: What Children Get and What Parents Want	10.1080/1034912X.2019.1696949
257	Katsurahgi S., Kamiya C., Yamanaka K., Neki R., Miyoshi T., Iwanaga N., Horiuchi C., Tanaka H., Yoshimatsu J., Niwa K., Takagi Y., Ogo T., Nakanishi N., Ikeda T.,	2019	Maternal and fetal outcomes in pregnancy complicated with Eisenmenger syndrome	10.1016/j.tjog.2019.01.002
258	Keen D., Paynter J., Simpson K., Sulek R., Trembath D.,	2017	Implementing structured consultation with autism spectrum disorder early intervention practitioners	10.3109/13668250.2016.1235683
259	Kelley E., Naigles L., Fein D.,	2010	An in-depth examination of optimal outcome children with a history of autism spectrum disorders	10.1016/j.rasd.2009.12.001
260	Kelly M.M., Li K.,	2019	Poverty, Toxic Stress, and Education in Children Born Preterm	10.1097/NNR.0000000000000360
261	Ketcheson L., Staples K., Pitchford E.A., Loetzner F.,	2021	Promoting Positive Health Outcomes in an Urban Community-Based Physical Activity Intervention for Preschool Aged Children on the Autism Spectrum	10.1007/s10803-021-04871-7
262	Ketcheson L., Hauck J., Ulrich D.,	2017	The effects of an early motor skill intervention on motor skills, levels of physical activity, and socialization in young children with autism spectrum disorder: A pilot study	10.1177/1362361316650611
263	Ketcheson L.R., Pitchford E.A., Wentz C.F.,	2021	The Relationship Between Developmental Coordination Disorder and Concurrent Deficits in Social Communication and Repetitive Behaviors Among Children with Autism Spectrum Disorder	10.1002/aur.2469
264	Ketcheson L.R., Pitchford E.A., Wentz C.F.,	2020	The relationship among early functional milestones and core deficits in Autism Spectrum Disorder	10.1016/j.rasd.2020.101638
265	Kihara H., Nakano H., Nakamura T., Gima H.,	2021	Infant’s Behaviour Checklist for low birth weight infants and later neurodevelopmental outcome	10.1038/s41598-021-98884-y
266	Kilmer M.,	2020	Primary care of children with autism spectrum disorder: Pilot program results	10.1097/01.NPR.0000669128.73279.70
267	Kimball J.W.,	2002	Behavior-Analytic Instruction for Children With Autism: Philosophy Matters	10.1177/10883576020170020101
268	Kitzerow J., Teufel K., Jensen K., Wilker C., Freitag C.M.,	2020	Case-control study of the low intensive autism-specific early behavioral intervention A-FFIP: Outcome after one year [Autismus-spezifische, verhaltenstherapeutische Frühintervention (A-FFIP): Ergebnisse einer Fall-Kontroll-Studie nach einem Jahr]	10.1024/1422-4917/a000661
269	Kitzerow J., Hackbusch M., Jensen K., Kieser M., Noterdaeme M., Fröhlich U., Taurines R., Geiler J., Wolff N., Roessner V., Bast N., Teufel K., Kim Z., Freitag C.M.,	2020	Study protocol of the multi-centre, randomised controlled trial of the Frankfurt Early Intervention Programme A-FFIP versus early intervention as usual for toddlers and preschool children with Autism Spectrum Disorder (A-FFIP study)	10.1186/s13063-019-3881-7
270	Kitzerow J., Teufel K., Wilker C., Freitag C.M.,	2016	Using the brief observation of social communication change (BOSCC) to measure autism-specific development	10.1002/aur.1588
271	Kitzerow J., Wilker C., Teufel K., Soll S., Schneider M., Westerwald E., Sachse M., Marinović V., Berndt K., Valerian J., Feineis-Matthews S., Freitag C.M.,	2014	Frankfurt early intervention program (FFIP) for preschoolers with Autism Spectrum Disorders (ASD): First results for language development [Das frankfurter frühinterventionsprogramm (FFIP) für vorschulkinder mit autismus-spektrum-störungen (ASS): Erste ergebnisse zur sprachentwicklung]	10.1026/0942-5403/a000133
272	Klin A.,	2022	Fronteras en la investigación de la patogenia del autismo [Frontiers in the research of autism pathogenesis]	https://www.scopus.com/inward/record.uri?eid=2-s2.0-85124779451&partnerID=40&md5=b997238c6e2483f2d39c7fe736d97990
273	Klin A., Wetherby A.M., Woods J., Saulnier C., Stapel-Wax J., Klaiman C., Jones W., Rubin E., Scahill L., Call N., Bearss K., Gunter C., Courtemanch C.J., Lemieux A., Cox J.C., Mandell D.S., Van Decar J.P., Miller R.A., Shireman C.L.,	2015	Toward innovative, Cost-Effective, and systemic solutions to improve outcomes and Well-being of military families affected by autism spectrum disorder	https://www.scopus.com/inward/record.uri?eid=2-s2.0-84936742911&partnerID=40&md5=1fafc1855fbe5eed2551fa417112a8aa
274	Klintwall L., Eldevik S., Eikeseth S.,	2015	Narrowing the gap: Effects of intervention on developmental trajectories in autism	10.1177/1362361313510067
275	Klintwall L., Eikeseth S.,	2012	Number and controllability of reinforcers as predictors of individual outcome for children with autism receiving early and intensive behavioral intervention: A preliminary study	10.1016/j.rasd.2011.07.009
276	Kobak K.A., Stone W.L., Wallace E., Warren Z., Swanson A., Robson K.,	2011	A web-based tutorial for parents of young children with Autism: Results from a pilot study	10.1089/tmj.2011.0060
277	Kobak K.A., Stone W.L., Ousley O.Y., Swanson A.,	2011	Web-based training in early autism screening: Results from a pilot study	10.1089/tmj.2011.0029
278	Kodak T., Fisher W.W., Clements A., Bouxsein K.J.,	2011	Effects of computer-assisted instruction on correct responding and procedural integrity during early intensive behavioral intervention	10.1016/j.rasd.2010.07.011
279	Konst M.J., Matson J.L., Goldin R.L., Williams L.W.,	2014	Socialization and nonverbal communication in atypically developing infants and toddlers	10.1016/j.ridd.2014.08.024
280	Korbut S., Hedley D., Chetcuti L., Sahin E., Nuske H.J.,	2020	Temperament predicts challenging behavior in children with autism spectrum disorder at age 5	10.1016/j.rasd.2019.101492
281	Kostyrka-Allchorne K., Wass S.V., Sonuga-Barke E.J.S.,	2020	Research Review: Do parent ratings of infant negative emotionality and self-regulation predict psychopathology in childhood and adolescence? A systematic review and meta-analysis of prospective longitudinal studies	10.1111/jcpp.13144
282	Koudys J., Perry A., Ho H.S.W., Charles M.,	2021	Mental Health Status of Youth Diagnosed With ASD Who Received Early Intensive Behavioral Intervention as Young Children	10.1080/07317107.2021.1895415
283	Kovshoff H., Hastings R.P., Remington B.,	2011	Two-year outcomes for children with autism after the cessation of early intensive behavioral intervention	10.1177/0145445511405513
284	Krishnan R., Russell P.S.S., Russell S.,	2017	Focus Group study to explore grief experiences among parents of children with autism spectrum disorder	https://www.scopus.com/inward/record.uri?eid=2-s2.0-85041623681&partnerID=40&md5=248c2d4cfd1e3ff2f4803d1d863de78b
285	Krishnan R., Nesh M.T.J.A., Russell P.S.S., Russell S., Mammen P.,	2016	The effectiveness of an intensive, parent mediated, multi-component, early intervention for children with autism	https://www.scopus.com/inward/record.uri?eid=2-s2.0-84977556668&partnerID=40&md5=71157fc31e47e3e77bc3ffa618657901
286	Kuhn J., Levinson J., Udhnani M.D., Wallis K., Hickey E., Bennett A., Fenick A.M., Feinberg E., Broder-Fingert S.,	2021	What Happens after a Positive Primary Care Autism Screen among Historically Underserved Families? Predictors of Evaluation and Autism Diagnosis	10.1097/DBP.0000000000000928
287	Kutlu A., Cevher Bınıcı N.,	2018	Does increased neutrophil-lymphocyte ratio predict autism spectrum disorder? [Yüksek nötrofil-lenfosit oranı otizm spektrum bozukluğunu öngörebilir mi?]	10.5455/apd.296339
288	Laister D., Vivanti G., Marschik P.B., Fellinger J., Holzinger D.,	2021	Enhancement of Social Communication Behaviors in Young Children With Autism Affects Maternal Stress	10.3389/fpsyt.2021.797148
289	Laister D., Stammler M., Vivanti G., Holzinger D.,	2021	Social-communicative gestures at baseline predict verbal and nonverbal gains for children with autism receiving the Early Start Denver Model	10.1177/1362361321999905
290	Lal D.V., Sri S., Ambikapathy, Benjamin S.,	2020	Pedsql-4.0 in children with autism spectrum disorder	10.26452/ijrps.v11iSPL2.2192
291	Landa R.,	2007	Early communication development and intervention for children with autism	10.1002/mrdd.20134
292	Landa R.J.,	2018	Efficacy of early interventions for infants and young children with, and at risk for, autism spectrum disorders	10.1080/09540261.2018.1432574
293	Landa R.J., Kalb L.G.,	2012	Long-term outcomes of toddlers with autism spectrum disorders exposed to short-term intervention	10.1542/peds.2012-0900Q
294	Långh U., Perry A., Eikeseth S., Bölte S.,	2021	Quality of Early Intensive Behavioral Intervention as a Predictor of Children's Outcome	10.1177/0145445520923998
295	Långh U., Cauvet E., Hammar M., Bölte S.,	2017	Cross-Cultural Validation of the York Measure of Quality of Intensive Behavioral Intervention	10.1177/0145445517719397
296	Långh U., Hammar M., Klintwall L., Bölte S.,	2017	Allegiance and knowledge levels of professionals working with early intensive behavioural intervention in autism	10.1111/eip.12335
297	Langley E., Totsika V., Hastings R.P.,	2017	Parental relationship satisfaction in families of children with autism spectrum disorder (ASD): A multilevel analysis	10.1002/aur.1773
298	Latrèche K., Kojovic N., Franchini M., Schaer M.,	2021	Attention to face as a predictor of developmental change and treatment outcome in young children with autism spectrum disorder	10.3390/biomedicines9080942
299	Laverty C., Oliver C., Moss J., Nelson L., Richards C.,	2020	Persistence and predictors of self-injurious behaviour in autism: A ten-year prospective cohort study	10.1186/s13229-019-0307-z
300	Leadbitter K., Buckle K.L., Ellis C., Dekker M.,	2021	Autistic Self-Advocacy and the Neurodiversity Movement: Implications for Autism Early Intervention Research and Practice	10.3389/fpsyg.2021.635690
301	Leadbitter K., Aldred C., McConachie H., Le Couteur A., Kapadia D., Charman T., Macdonald W., Salomone E., Emsley R., Green J., Barrett B., Barron S., Beggs K., Blazey L., Bourne K., Byford S., Cole-Fletcher R., Collino J., Colmer R., Cutress A., Gammer I., Harrop C., Houghton T., Howlin P., Hudry K., Leach S., Maxwell J., Parr J., Pickles A., Randles S., Slonims V., Taylor C., Temple K., Tobin H…	2018	The Autism Family Experience Questionnaire (AFEQ): An Ecologically-Valid, Parent-Nominated Measure of Family Experience, Quality of Life and Prioritised Outcomes for Early Intervention	10.1007/s10803-017-3350-7
302	Leblanc L., Richardson W., McIntosh J.,	2005	The use of applied behavioural analysis in teaching children with autism	https://www.scopus.com/inward/record.uri?eid=2-s2.0-65449172475&partnerID=40&md5=1befe1fa6095c174c4d660fd689fd163
303	Lechago S.A., Carr J.E.,	2008	Recommendations for reporting independent variables in outcome studies of early and intensive behavioral intervention for autism	10.1177/0145445507309034
304	Leung A.K.C., Kao C.P.,	1999	Evaluation and management of the child with speech delay	https://www.scopus.com/inward/record.uri?eid=2-s2.0-0345004946&partnerID=40&md5=0c0762be68acd50a3cfb629e851aa8d9
305	Levitskiy D., Confair A., Wagner K.E., DeVita S., Shea N., McKernan E.P., Kopec J., Russo N., Middleton F.A., Hicks S.D.,	2021	Longitudinal stability of salivary microRNA biomarkers in children and adolescents with autism spectrum disorder	10.1016/j.rasd.2021.101788
306	Lewon A.B., Ghezzi P.M.,	2021	An evaluation of the Early Learning Measure as a predictor of outcomes in early intensive behavioral intervention	10.1002/bin.1768
307	Li J.-J., Liu Y., Xie S.-Y., Zhao G.-D., Dai T., Chen H., Mu L.-F., Qi H.-Y., Li J.,	2019	Newborn screening for congenital heart disease using echocardiography and follow-up at high altitude in China	10.1016/j.ijcard.2018.08.102
308	Lian W.B., Ho S.K.Y., Choo S.H.T., Shah V.A., Chan D.K.L., Yeo C.L., Ho L.Y.,	2012	Children with developmental and behavioural concerns in Singapore	https://www.scopus.com/inward/record.uri?eid=2-s2.0-84869810371&partnerID=40&md5=8ceda7037f91a979fe531154c4aa23f2
309	Lim H.A., Ellis E.M., Sonnenschein D.,	2022	Effect of Sing and Speak 4 Kids: An Online Music-Based Speech and Language Learning Game for Children in Early Intervention	10.1177/02656590221080308
310	Lin L.-Y.,	2020	Activity Participation and Sensory Processing Patterns of Preschool-Age Children with Autism Spectrum Disorder	10.5014/ajot.2020.039297
311	Lin T.-L., Chiang C.-H., Ho S.Y., Wu H.-C., Wong C.-C.,	2020	Preliminary clinical outcomes of a short-term low-intensity Early Start Denver Model implemented in the Taiwanese public health system	10.1177/1362361319897179
312	Liptak G.S., Benzoni L.B., Mruzek D.W., Nolan K.W., Thingvoll M.A., Wade C.M., Fryer G.E.,	2008	Disparities in diagnosis and access to health services for children with autism: Data from the national survey of children's health	10.1097/DBP.0b013e318165c7a0
313	Little J.-A.,	2018	Vision in children with autism spectrum disorder: a critical review	10.1111/cxo.12651
314	Liu J., He K., Wang Z., Liu H.,	2019	A Computer Vision System to Assist the Early Screening of Autism Spectrum Disorder	10.1007/978-981-13-7986-4_3
315	Liu M., An Y., Hu X., Langer D., Newschaffer C., Shea L.,	2013	An evaluation of identification of suspected autism spectrum disorder (ASD) cases in early intervention (EI) records	10.1109/BIBM.2013.6732559
316	Lombardo M.V., Busuoli E.M., Schreibman L., Stahmer A.C., Pramparo T., Landi I., Mandelli V., Bertelsen N., Barnes C.C., Gazestani V., Lopez L., Bacon E.C., Courchesne E., Pierce K.,	2021	Pre-treatment clinical and gene expression patterns predict developmental change in early intervention in autism	10.1038/s41380-021-01239-2
317	Loubersac J., Michelon C., Ferrando L., Picot M.-C., Baghdadli A.,	2021	Predictors of an earlier diagnosis of Autism Spectrum Disorder in children and adolescents: a systematic review (1987–2017)	10.1007/s00787-021-01792-9
318	Loureiro L.O., Howe J.L., Reuter M.S., Iaboni A., Calli K., Roshandel D., Pritišanac I., Moses A., Forman-Kay J.D., Trost B., Zarrei M., Rennie O., Lau L.Y.S., Marshall C.R., Srivastava S., Godlewski B., Buttermore E.D., Sahin M., Hartley D., Frazier T., Vorstman J., Georgiades S., Lewis S.M.E., Szatmari P., Bradley C.A., Tabet A.-C., Willems M., Lumbroso S., Piton A., Lespinasse J., Delorme R., …	2021	A recurrent SHANK3 frameshift variant in Autism Spectrum Disorder	10.1038/s41525-021-00254-0
319	Lovullo S.V., Matson J.L.,	2012	Development of a critical item algorithm for the Baby and Infant Screen for Children with aUtIsm Traits	10.1016/j.rasd.2011.06.011
320	Luce S.C., Christian W.P., Anderson S.R., Troy P.J., Larsson E.V.,	1992	Development of a continuum of services for children and adults with autism and other severe behavior disorders	10.1016/0891-4222(92)90037-7
321	Luke C.R., Benfer K., Mick-Ramsamy L., Ware R.S., Reid N., Bos A.F., Bosanquet M., Boyd R.N.,	2022	Early detection of Australian Aboriginal and Torres Strait Islander infants at high risk of adverse neurodevelopmental outcomes at 12 months corrected age: LEAP-CP prospective cohort study protocol	10.1136/bmjopen-2021-053646
322	Luskin-Saxby S., Paynter J.,	2018	An introduction to the knowledge-to-action strategic framework for disseminating evidence-based practice in autism spectrum disorder early intervention centers and its relevance to the National Disability Insurance Scheme	10.1080/17489539.2018.1558953
323	Lynch B.A., Weaver A.L., Starr S.R., Ytterberg K.L., Rostad P.V., Hall D.J., Tucker S.J.,	2015	Developmental screening and follow-up by nurses	10.1097/NMC.0000000000000179
324	Macdonald M., Lord C., Ulrich D.,	2013	The relationship of motor skills and adaptive behavior skills in young children with autism spectrum disorders	10.1016/j.rasd.2013.07.020
325	MacDonald R., Parry-Cruwys D., Dupere S., Ahearn W.,	2014	Assessing progress and outcome of early intensive behavioral intervention for toddlers with autism	10.1016/j.ridd.2014.08.036
326	Magiati I., Tay X.W., Howlin P.,	2012	Early comprehensive behaviorally based interventions for children with autism spectrum disorders: A summary of findings from recent reviews and meta-analyses	10.2217/npy.12.59
327	Magiati I., Charman T., Howlin P.,	2007	A two-year prospective follow-up study of community-based early intensive behavioural intervention and specialist nursery provision for children with autism spectrum disorders	10.1111/j.1469-7610.2007.01756.x
328	Magiati I., Howlin P.,	2001	Monitoring the progress of preschool children with autism enrolled in early intervention programmes	10.1177/1362361301005004005
329	Maher G.M., O'Keeffe G.W., Kearney P.M., Kenny L.C., Dinan T.G., Mattsson M., Khashan A.S.,	2018	Association of hypertensive disorders of pregnancy with risk of neurodevelopmental disorders in offspring a systematic review and meta-analysis	10.1001/jamapsychiatry.2018.0854
330	Mahoney E.B., Breitborde N.J.K., Leone S.L., Ghuman J.K.,	2014	An examination of social interaction profiles based on the factors measured by the Screen for Social Interaction	10.1016/j.ridd.2014.06.008
331	Mahoney G.J., Solomon R.M.,	2020	Effects of parental depression symptoms on parents and children with autism spectrum disorder in the play project home consultation program	10.20489/intjecse.722333
332	Makombe C.B.T., Shabalala N., Viljoen M., Seris N., de Vries P.J., Franz L.,	2019	Sustainable implementation of early intervention for autism spectrum disorder through caregiver coaching: South African perspectives on barriers and facilitators	10.21037/pm.2019.07.08
333	Makrygianni M.K., Gena A., Reed P.,	2018	Real-world effectiveness of different early intervention programs for children with autism spectrum disorders in Greece	10.1080/21683603.2017.1302853
334	Malhi P., Sankhyan N.,	2021	Intentional Self Harm in Children with Autism	10.1007/s12098-020-03276-1
335	Manning S.E., Davin C.A., Barfield W.D., Kotelchuck M., Clements K., Diop H., Osbahr T., Smith L.A.,	2011	Early diagnoses of autism spectrum disorders in Massachusetts birth cohorts, 2001-2005	10.1542/peds.2010-2943
336	Manning-Courtney P., Brown J., Molloy C.A., Reinhold J., Murray D., Sorensen-Burnworth R., Messerschmidt T., Kent B.,	2003	Diagnosis and treatment of autism spectrum disorders	10.1016/S1538-5442(03)00108-1
337	Manohar H., Kandasamy P.,	2021	Clinical outcomes of children with ASD – Preliminary findings from a 18 month follow up study	10.1016/j.ajp.2021.102816
338	Manohar H., Kuppili P.P., Kandasamy P., Chandrasekaran V., Rajkumar R.P.,	2018	Implications of comorbid ADHD in ASD interventions and outcome: Results from a naturalistic follow up study from south India	10.1016/j.ajp.2018.03.009
339	Masi A., Azim S.I., Khan F., Karlov L., Eapen V.,	2022	Dissemination of Early Intervention Program for Preschool Children on the Autism Spectrum into Community Settings: An Evaluation	10.3390/ijerph19052555
340	Masi A., DIssanayake C., Alach T., Cameron K., Fordyce K., Frost G., Grove R., Heussler H., Silove N., Sulek R., Tucker M., Williams K., Eapen V.,	2021	Clinical outcomes and associated predictors of early intervention in autism spectrum disorder: A study protocol	10.1136/bmjopen-2020-047290
341	Matheis M., Matson J.L., Burns C.O.,	2018	Premature Birth, Low Birth Weight, and Positive Screening for Autism Spectrum Disorder in an Early Intervention Sample	10.1007/s10882-018-9613-1
342	Mathews T.L., Lugo A.M., King M.L., Needelman L.L., McArdle P.E., Romer N., Terry M., Menousek K., Evans J.H., Higgins W.J.,	2018	Expanding Access to Clinical Services for Toddlers with Autism Spectrum Disorders	10.1016/j.pedhc.2017.09.011
343	Matson J.L., Rieske R.D.,	2014	Are outcome measures for early intensive treatment of autism improving?	10.1016/j.rasd.2013.11.006
344	Matson J.L., Goldin R.L.,	2014	Early Intensive Behavioral Interventions: Selecting behaviors for treatment and assessing treatment effectiveness	10.1016/j.rasd.2013.11.005
345	Matson J.L., Boisjoli J.A., Hess J.A., Wilkins J.,	2010	Factor structure and diagnostic fidelity of the Baby and Infant Screen for Children with aUtIsm TraitsPart 1 (BISCUITpart 1)	10.3109/17518420903213576
346	Matson J.L., Fodstad J.C., Mahan S., Rojahn J.,	2010	Cut-offs, norms and patterns of problem behaviours in children with developmental disabilities on the Baby and Infant Screen for Children with aUtIsm Traits (BISCUIT-Part 3)	10.3109/17518420903074887
347	Matson J.L.,	2007	Determining treatment outcome in early intervention programs for autism spectrum disorders: A critical analysis of measurement issues in learning based interventions	10.1016/j.ridd.2005.07.006
348	Matthew Reese R., Braun M.J., Hoffmeier S., Stickle L., Rinner L., Smith C., Ellerbeck K., Jamison R., Wendland M., Jarrett L., Hadorn M.,	2015	Preliminary evidence for the integrated systems using telemedicine	10.1089/tmj.2014.0124
349	McClure L.A., Lee N.L., Sand K., Vivanti G., Fein D., Stahmer A., Robins D.L.,	2021	Connecting the Dots: a cluster-randomized clinical trial integrating standardized autism spectrum disorders screening, high-quality treatment, and long-term outcomes	10.1186/s13063-021-05286-6
350	Mcconachie H., Fletcher-Watson S., Warreyn P., Kaale A., Rogé B., Bonnet-Brilhaut F., Oosterling I, Ozdemir S., Narzisi A., Muratori F., Fuentes J., Heimann M., Noterdaeme M., Freitag C., Poustka L., Sinzig J., Charman T., Salomone E., Green J., Working Group 4, COST Action 'Enhancing the Scientific Study of Early Autism',	2015	Building capacity for rigorous controlled trials in autism: The importance of measuring treatment adherence	10.1111/cch.12185
351	McConachie H., Parr J.R., Glod M., Hanratty J., Livingstone N., Oono I.P., Robalino S., Baird G., Beresford B., Charman T., Garland D., Green J., Gringras P., Jones G., Law J., Le Couteur A.S., Macdonald G., McColl E.M., Morris C., Rodgers J., Simonoff E., Terwee C.B., Williams K.,	2015	Systematic review of tools to measure outcomes for young children with autism spectrum disorder	10.3310/hta19410
352	Mcconachie H., Oono I.,	2013	Cochrane in context: Parent-mediated early intervention for young children with autism spectrum disorders (ASD)	10.1002/ebch.1954
353	McDonald N.M., Senturk D., Scheffler A., Brian J.A., Carver L.J., Charman T., Chawarska K., Curtin S., Hertz-Piccioto I., Jones E.J.H., Klin A., Landa R., Messinger D.S., Ozonoff S., Stone W.L., Tager-Flusberg H., Webb S.J., Young G., Zwaigenbaum L., Jeste S.S.,	2020	Developmental Trajectories of Infants with Multiplex Family Risk for Autism: A Baby Siblings Research Consortium Study	10.1001/jamaneurol.2019.3341
354	McDonald N.M., Varcin K.J., Bhatt R., Wu J.Y., Sahin M., Nelson C.A., III, Jeste S.S.,	2017	Early autism symptoms in infants with tuberous sclerosis complex	10.1002/aur.1846
355	McGee G.G., Morrier M.J., Daly T.,	1999	An incidental teaching approach to early intervention for toddlers with autism	https://www.scopus.com/inward/record.uri?eid=2-s2.0-33749424467&partnerID=40&md5=6757e76c97b338430e5a71ae3e031a7d
356	Mcgee G.G., Morrier M.J., Daly T.,	1999	An Incidental Teaching Approach to Early Intervention for Toddlers with Autism	10.2511/rpsd.24.3.133
357	McGill O., Robinson A.,	2021	“Recalling hidden harms”: autistic experiences of childhood applied behavioural analysis (ABA)	10.1108/AIA-04-2020-0025
358	McIntyre L.L., Kunze M.,	2021	Family-focused interventions as prevention and early intervention of behavioral problems in children with autism spectrum disorder	10.1016/bs.irrdd.2021.07.007
359	McIntyre L.L., Zemantic P.K.,	2017	Examining Services for Young Children with Autism Spectrum Disorder: Parent Satisfaction and Predictors of Service Utilization	10.1007/s10643-016-0821-y
360	McKinney A., Hotson K.L., Rybicki A., Weisblatt E.J.L., Días C., Foster J., Villar S.S., Murphy S., Belmonte M.K.,	2020	Point OutWords: Protocol for a feasibility randomised controlled trial of a motor skills intervention to promote communicative development in non-verbal children with autism	10.1186/s13063-019-3931-1
361	Medhurst B., Clay D.,	2008	The thomas outreach project (TOP): An early years intervention for children with an autistic spectrum disorder (ASD)	10.1080/02667360701841288
362	Messinger D., Young G.S., Ozonoff S., Dobkins K., Carter A., Zwaigenbaum L., Landa R.J., Charman T., Stone W.L., Constantino J.N., Hutman T., Carver L.J., Bryson S., Iverson J.M., Strauss M.S., Rogers S.J., Sigman M.,	2013	Beyond autism: A baby siblings research consortium study of high-risk children at three years of age	10.1016/j.jaac.2012.12.011
363	Millau M., Rivard M., Mello C.,	2019	Quality of Life in Immigrant Parents of Children With Autism Spectrum Disorder: A Comparison With Parents From the Host Culture	10.1007/s10826-019-01395-8
364	Miller L.E., Burke J.D., Troyb E., Knoch K., Herlihy L.E., Fein D.A.,	2017	Preschool predictors of school-age academic achievement in autism spectrum disorder	10.1080/13854046.2016.1225665
365	Minjarez R., Vega B., Bermudez K., Caro K.,	2019	Blue Piece: A Web-based Tool to Provide Screening and Intervention Services for Parents of Children with Autism Spectrum Disorder	10.1145/3358961.3358976
366	Mira Coelho A., da Conceição V.,	2021	Predictors in ASD: The Importance of Parents' Perception	10.3389/fpsyt.2021.506148
367	Mirenda P., Smith V., Colozzo P., Vismara L.A., Ungar W.J., Kalynchuk K.,	2021	Training Coaches in Community Agencies to Support Parents of Children with Suspected Autism: Outcomes, Facilitators, and Barriers	10.1007/s10803-021-05363-4
368	Mohd Nordin A., Ismail J., Kamal Nor N.,	2021	Motor Development in Children With Autism Spectrum Disorder	10.3389/fped.2021.598276
369	Molnár C., Eldevik S.,	2017	Behavioral intervention for preschool children with autism - Outcome of parent-based intervention [Verhaltenstherapeutische Intervention für Vorschulkinder mit Autismus: Ergebnisse eines Elterntrainings]	10.1024/1422-4917/a000469
370	Moore D.M., Baggett K.M., Barger B.,	2021	Measuring parent positive support of social communication among toddlers with autism: A systematic review [La medición del apoyo parental positivo a las habilidades de comunicación social en niños pequeños con autismo: Una revisión sistemática]	10.5093/PI2020A20
371	Moore D.W., Venkatesh S., Anderson A., Greenhill S., Phung D., Duong T., Cairns D., Marshall W., Whitehouse A.J.O.,	2015	TOBY play-pad application to teach children with ASD-A pilot trial	10.3109/17518423.2013.784817
372	Mozolic-Staunton B., Barbaro J., Yoxall J., Donelly M.,	2021	Monitoring children’s development in early childhood education settings to promote early detection of autism	10.1177/1836939121998085
373	Mozolic-Staunton B., Donelly M., Yoxall J., Barbaro J.,	2020	Early detection for better outcomes: Universal developmental surveillance for autism across health and early childhood education settings	10.1016/j.rasd.2019.101496
374	Mubashir S., Farrugia M., Coretti L., Pessia M., D’adamo M.C.,	2020	Autism spectrum disorder	https://www.scopus.com/inward/record.uri?eid=2-s2.0-85100560770&partnerID=40&md5=98d31461829a312c48235c328fe113fb
375	Mundy P., Crowson M.,	1997	Joint attention and early social communication: Implications for research on inervention with autism	10.1023/A:1025802832021
376	Muratori F., Narzisi A.,	2014	Exploratory study describing 6 month outcomes for young children with autism who receive treatment as usual in Italy	10.2147/NDT.S58308
377	Nah Y.-H., Young R.L., Brewer N.,	2014	Using the Autism Detection in Early Childhood (ADEC) and Childhood Autism Rating Scales (CARS) to predict long term outcomes in children with autism spectrum disorders	10.1007/s10803-014-2102-1
378	Nahmias A.S., Pellecchia M., Stahmer A.C., Mandell D.S.,	2019	Effectiveness of community-based early intervention for children with autism spectrum disorder: a meta-analysis	10.1111/jcpp.13073
379	Nahmias A.S., Kase C., Mandell D.S.,	2014	Comparing cognitive outcomes among children with autism spectrum disorders receiving community-based early intervention in one of three placements	10.1177/1362361312467865
380	Nair M.K.C., Russell P.S.S., George B., Prasanna G.L., Bhaskaran D., Leena M.L., Russell S., Mammen P.,	2014	CDC Kerala 9: Effectiveness of Low Intensity Home Based Early Intervention for Autism Spectrum Disorder in India	10.1007/s12098-014-1474-8
381	Narzisi A., Costanza C., Umberto B., Filippo M.,	2014	Non-Pharmacological treatments in autism spectrum disorders: An overview on early interventions for pre-schoolers	10.2174/15748847113086660071
382	Nazneen N., Rozga A., Smith C.J., Oberleitner R., Abowd G.D., Arriaga R.I.,	2015	A Novel System for Supporting Autism Diagnosis Using Home Videos: Iterative Development and Evaluation of System Design	10.2196/mhealth.4393
383	Neil N., Liesemer K.,	2020	Early Behavioral Intervention for Young Children with Intellectual and Developmental Disabilities	10.1007/s40474-020-00201-1
384	Neville R.D., Draper C.E., Cooper T.J., Abdullah M.M., Lakes K.D.,	2021	Association between engagement in physical activity and adaptive behavior in young children with Autism Spectrum Disorder	10.1016/j.mhpa.2021.100389
385	Nguyen Thanh L., Nguyen H.-P., Ngo M.D., Bui V.A., Dam P.T.M., Bui H.T.P., Ngo D.V., Tran K.T., Dang T.T.T., Duong B.D., Nguyen P.A.T., Forsyth N., Heke M.,	2021	Outcomes of bone marrow mononuclear cell transplantation combined with interventional education for autism spectrum disorder	10.1002/sctm.20-0102
386	Nixon R.D.V., Best T., Wilksch S.R., Angelakis S., Beatty L.J., Weber N.,	2016	Cognitive processing therapy for the treatment of acute stress disorder following sexual assault: A randomised effectiveness study	10.1017/bec.2017.2
387	Nordahl C.W., Iosif A.-M., Young G.S., Hechtman A., Heath B., Lee J.K., Libero L., Reinhardt V.P., Winder-Patel B., Amaral D.G., Rogers S., Solomon M., Ozonoff S.,	2020	High Psychopathology Subgroup in Young Children With Autism: Associations With Biological Sex and Amygdala Volume	10.1016/j.jaac.2019.11.022
388	Novak I., Morgan C.,	2019	High-risk follow-up: Early intervention and rehabilitation	10.1016/B978-0-444-64029-1.00023-0
389	Nowell S.W., Watson L.R., Crais E.R., Baranek G.T., Faldowski R.A., Turner-Brown L.,	2020	Joint attention and sensory-regulatory features at 13 and 22 months as predictors of preschool language and social-communication outcomes	10.1044/2020_JSLHR-20-00036
390	Noyes-Grosser D.M., Elbaum B., Wu Y., Siegenthaler K.M., Cavalari R.S., Gillis J.M., Romanczyk R.G.,	2018	Early Intervention Outcomes for Toddlers with Autism Spectrum Disorder and Their Families	10.1097/IYC.0000000000000121
391	Noyes-Grosser D.M., Rosas S.R., Goldman A., Elbaum B., Romanczyk R., Callahan E.H.,	2013	Conceptualizing Child and Family Outcomes of Early Intervention Services for Children With ASD and Their Families	10.1177/1053815114551415
392	Noyes-Grosser D.M., Holland J.P., Lyons D., Holland C.L., Romanczyk R.G., Gillis J.M.,	2005	Rationale and methodology for developing guidelines for early intervention services for young children with developmental disabilities	10.1097/00001163-200504000-00005
393	Nunes D.R.P., Araújo E.R., Walter E., Soares R., Mendonça C.,	2016	Augmenting Caregiver Responsiveness: An Intervention Proposal for Youngsters with Autism in Brazil	10.1007/s10643-014-0677-y
394	O'Connor A.B., Healy O.,	2010	Long-term post-intensive behavioral intervention outcomes for five children with Autism Spectrum Disorder	10.1016/j.rasd.2009.12.002
395	Oono I.P., Honey E.J., Mcconachie H.,	2013	Parent-mediated early intervention for young children with autism spectrum disorders (ASD)	10.1002/ebch.1952
396	Oono I.P., Honey E.J., Mcconachie H.,	2013	Parent-mediated early intervention for young children with autism spectrum disorders (ASD)	10.1002/14651858.CD009774.pub2
397	Orinstein A.J., Helt M., Troyb E., Tyson K.E., Barton M.L., Eigsti I.-M., Naigles L., Fein D.A.,	2014	Intervention for optimal outcome in children and adolescents with a history of autism	https://www.scopus.com/inward/record.uri?eid=2-s2.0-84900338354&partnerID=40&md5=779ae3dd6d05c403951f31fe9f2c1339
398	Orinstein A.J., Helt M., Troyb E., Tyson K.E., Barton M.L., Eigsti I.-M., Naigles L., Fein D.A.,	2014	Intervention for optimal outcome in children and adolescents with a history of Autism	10.1097/DBP.0000000000000037
399	Ortega M.C., Ramos D.B.B., Novoa J.C.R., Suarez F.J.O., Ramírez F.D., González M.D.,	2020	Impact of Transcatheter Device Closure of Atrial Septal Defect on Atrial Arrhythmias Propensity in Young Adults	10.1007/s00246-019-02221-0
400	Ozturk Y., Vivanti G., Uljarevic M., Dissanayake C., Capes K., Duncan E., Feary J., Jones C., Ahluwalia H.K., Kirby L., Massey A., Master B., Pell D., Pye K., Rajapakse H., Reynolds J., Upson S., Zierhut C., Victorian ASELCC Team,	2016	Treatment-related changes in children's communication impact on maternal satisfaction and psychological distress	10.1016/j.ridd.2016.05.021
401	Page J., Lustenberger C., Frӧhlich F.,	2020	Nonrapid eye movement sleep and risk for autism spectrum disorder in early development: A topographical electroencephalogram pilot study	10.1002/brb3.1557
402	Parham L.D., Fazio L.S.,	2008	Play In Occupational Therapy For Children	10.1016/B978-0-323-02954-4.X0001-3
403	Parsons S., Charman T., Faulkner R., Ragan J., Wallace S., Wittemeyer K.,	2013	Commentary - Bridging the research and practice gap in autism: The importance of creating research partnerships with schools	10.1177/1362361312472068
404	Pasco G.,	2018	The value of early intervention for children with autism	10.1016/j.paed.2018.06.001
405	Paynter J., Trembath D., Lane A.,	2018	Differential outcome subgroups in children with autism spectrum disorder attending early intervention	10.1111/jir.12504
406	Paynter J., Riley E., Beamish W., Davies M., Milford T.,	2013	The double ABCX model of family adaptation in families of a child with an autism spectrum disorder attending an Australian early intervention service	10.1016/j.rasd.2013.07.006
407	Peacock G., Lin S.C.,	2012	Enhancing early identification and coordination of intervention services for young children with autism spectrum disorders: Report from the Act Early Regional Summit Project	10.1016/j.dhjo.2011.10.001
408	Peca A., Coeckelbergh M., Simut R., Costescu C., Pintea S., David D., Vanderborght B.,	2016	Robot Enhanced Therapy for Children with Autism Disorders: Measuring Ethical Acceptability	10.1109/MTS.2016.2554701
409	Peck F.C., Gabard-Durnam L.J., Wilkinson C.L., Bosl W., Tager-Flusberg H., Nelson C.A.,	2021	Prediction of autism spectrum disorder diagnosis using nonlinear measures of language-related EEG at 6 and 12 months	10.1186/s11689-021-09405-x
410	Peralta-Carcelen M., Schwartz J., Carcelen A.C.,	2018	Behavioral and Socioemotional Development in Preterm Children	10.1016/j.clp.2018.05.003
411	Perera H., Jeewandara K.C., Seneviratne S., Guruge C.,	2016	Outcome of home-based early intervention for autism in Sri Lanka: Follow-up of a cohort and comparison with a nonintervention group	10.1155/2016/3284087
412	Perry A., Koudys J., Prichard A., Ho H.,	2019	Follow-Up Study of Youth Who Received EIBI as Young Children	10.1177/0145445517746916
413	Peters W.J., Matson J.L.,	2020	The Relationship Between Developmental Functioning and Screening Outcome for Autism Spectrum Disorder	10.1007/s10882-019-09689-x
414	Peters-Scheffer N., Didden R., Korzilius H., Sturmey P.,	2013	Therapist characteristics predict discrete trial teaching procedural fidelity	10.1352/1934-9556-51.4.263
415	Petinou K., Minaidou D.,	2017	Neurobiological Bases of Autism Spectrum Disorders and Implications for Early Intervention: A Brief Overview	10.1159/000479181
416	Pickles A., Le Couteur A., Leadbitter K., Salomone E., Cole-Fletcher R., Tobin H., Gammer I., Lowry J., Vamvakas G., Byford S., Aldred C., Slonims V., McConachie H., Howlin P., Parr J.R., Charman T., Green J.,	2016	Parent-mediated social communication therapy for young children with autism (PACT): long-term follow-up of a randomised controlled trial	10.1016/S0140-6736(16)31229-6
417	Pinchefsky E.F., Accogli A., Shevell M.I., Saint-Martin C., Srour M.,	2019	Developmental outcomes in children with congenital cerebellar malformations	10.1111/dmcn.14059
418	Piske M., Budd M.A., Qiu A.Q., Maan E.J., Sauve L.J., Forbes J.C., Alimenti A., Janssen P., Cote H.C.F.,	2018	Neurodevelopmental outcomes and in-utero antiretroviral exposure in HIV-exposed uninfected children	10.1097/QAD.0000000000001985
419	Poslawsky I.E., Naber F.B.A., Bakermans-Kranenburg M.J., de Jonge M.V., van Engeland H., van IJzendoorn M.H.,	2014	Development of a Video-feedback Intervention to promote Positive Parenting for Children with Autism (VIPP-AUTI)	10.1080/14616734.2014.912487
420	Protic D.D., Aishworiya R., Salcedo-Arellano M.J., Tang S.J., Milisavljevic J., Mitrovic F., Hagerman R.J., Budimirovic D.B.,	2022	Fragile X Syndrome: From Molecular Aspect to Clinical Treatment	10.3390/ijms23041935
421	Pye K., Jackson H., Iacono T., Shiell A.,	2021	Early intervention for young children with autism spectrum disorder: protocol for a scoping review of economic evaluations	10.1186/s13643-021-01847-7
422	Rahman A., Divan G., Hamdani S.U., Vajaratkar V., Taylor C., Leadbitter K., Aldred C., Minhas A., Cardozo P., Emsley R., Patel V., Green J.,	2016	Effectiveness of the parent-mediated intervention for children with autism spectrum disorder in south Asia in India and Pakistan (PASS): A randomised controlled trial	10.1016/S2215-0366(15)00388-0
423	Rapin I.,	1991	Autistic children: Diagnosis and clinical features	https://www.scopus.com/inward/record.uri?eid=2-s2.0-0025897097&partnerID=40&md5=57753bde60e1ebec233f0403d47e28a5
424	Rattaz C., Michelon C., Munir K., Baghdadli A.,	2018	Challenging behaviours at early adulthood in autism spectrum disorders: topography, risk factors and evolution	10.1111/jir.12503
425	Rea K.E., Armstrong-Brine M., Ramirez L., Stancin T.,	2019	Ethnic Disparities in Autism Spectrum Disorder Screening and Referral: Implications for Pediatric Practice	10.1097/DBP.0000000000000691
426	Reed P., Osborne L.,	2012	Impact of severity of autism and intervention time-input on child outcomes: Comparison across several early interventions	10.1111/j.1467-8578.2012.00549.x
427	Reichow B., Hume K., Barton E.E., Boyd B.A.,	2018	Early intensive behavioral intervention (EIBI) for young children with autism spectrum disorders (ASD)	10.1002/14651858.CD009260.pub3
428	Reichow B., Barton E.E., Boyd B.A., Hume K.,	2012	Early intensive behavioral intervention (EIBI) for young children with autism spectrum disorders (ASD).	https://www.scopus.com/inward/record.uri?eid=2-s2.0-84871874560&partnerID=40&md5=d66b116aa36ae0021811955547e16d7f
429	Remington B., Hastings R.P., Kovshoff H., Espinosa F.D., Jahr E., Brown T., Alsford P., Lemaic M., Ward N.,	2007	Early intensive behavioral intervention: Outcomes for children with autism and their parents after two years	10.1352/0895-8017(2007)112[418:EIBIOF]2.0.CO
430	Richman D.M., Barnard-Brak L., Bosch A., Thompson S., Grubb L., Abby L.,	2013	Predictors of self-injurious behaviour exhibited by individuals with autism spectrum disorder	10.1111/j.1365-2788.2012.01628.x
431	Rieth S.R., Dickson K.S., Ko J., Haine-Schlagel R., Gaines K., Brookman-Frazee L., Stahmer A.C.,	2022	Provider perspectives and reach of an evidence-based intervention in community services for toddlers	10.1177/13623613211065535
432	Riva V., Riboldi E.M., Urbani B., Molteni M., Villa L.,	2021	A pilot study evaluating the effects of early intervention for italian siblings of children with autism spectrum disorder	10.3390/brainsci11111381
433	Rivard M., Mello C., Mestari Z., Terroux A., Morin D., Forget J., Lefebvre C., Argumedes M.,	2021	Using Prevent Teach Reinforce for Young Children to Manage Challenging Behaviors in Public Specialized Early Intervention Services for Autism	10.1007/s10803-020-04856-y
434	Rivard M., Morin M., Mello C., Terroux A., Mercier C.,	2019	Follow-Up of Children With Autism Spectrum Disorder 1 Year After Early Behavioral Intervention	10.1177/0145445518773692
435	Rivard M., Terroux A., Mercier C.,	2014	Effectiveness of early behavioral intervention in public and mainstream settings: The case of preschool-age children with autism spectrum disorders	10.1016/j.rasd.2014.05.010
436	Roberts J., Williams K., Carter M., Evans D., Parmenter T., Silove N., Clark T., Warren A.,	2011	A randomised controlled trial of two early intervention programs for young children with autism: Centre-based with parent program and home-based	10.1016/j.rasd.2011.03.001
437	Roberts M.Y., Stern Y., Hampton L.H., Grauzer J.M., Miller A., Levin A., Kornfeld B., Davis M.M., Kaat A., Estabrook R.,	2019	Beyond pass-fail: Examining the potential utility of two thresholds in the autism screening process	10.1002/aur.2045
438	Roddy Á., O'Neill C.,	2020	Predictors of unmet needs and family debt among children and adolescents with an autism spectrum disorder: Evidence from Ireland	10.1016/j.healthpol.2020.01.005
439	Rogé B.,	2019	Diagnosis and early intervention in ASD: Social challenges [Diagnostic et intervention précoce dans les TSA: des enjeux de société]	https://www.scopus.com/inward/record.uri?eid=2-s2.0-85065641076&partnerID=40&md5=a96b0dbfb20195681071253cedf1ccfb
440	Rogers S.J., Estes A., Lord C., Munson J., Rocha M., Winter J., Greenson J., Colombi C., Dawson G., Vismara L.A., Sugar C.A., Hellemann G., Whelan F., Talbott M.,	2019	A Multisite Randomized Controlled Two-Phase Trial of the Early Start Denver Model Compared to Treatment as Usual	10.1016/j.jaac.2019.01.004
441	Rogers S.J., Estes A., Vismara L., Munson J., Zierhut C., Greenson J., Dawson G., Rocha M., Sugar C., Senturk D., Whelan F., Talbott M.,	2019	Enhancing Low-Intensity Coaching in Parent Implemented Early Start Denver Model Intervention for Early Autism: A Randomized Comparison Treatment Trial	10.1007/s10803-018-3740-5
442	Rogers S.J., Estes A., Lord C., Vismara L., Winter J., Fitzpatrick A., Guo M., Dawson G.,	2012	Effects of a brief early start Denver model (ESDM)-based parent intervention on toddlers at risk for autism spectrum disorders: A randomized controlled trial	10.1016/j.jaac.2012.08.003
443	Rogers S.J., Vismara L.A.,	2008	Evidence-based comprehensive treatments for early autism	10.1080/15374410701817808
444	Rogers S.J.,	1998	Neuropsychology of autism in young children and its implications for early intervention	10.1002/(SICI)1098-2779(1998)4:2<104::AID-MRDD7>3.0.CO
445	Rogerson J., Falkmer M., Cuomo B., Falkmer T., Whitehouse A.J.O., Granich J., Vaz S.,	2019	Parental experiences using the Therapy Outcomes by You (TOBY) application to deliver early intervention to their child with autism	10.1080/17518423.2018.1440259
446	Rohanachandra Y.M., Prathapan S., Amarabandu H.G.I.,	2020	The knowledge of Public Health Midwives on Autism Spectrum Disorder in two selected districts of the Western Province of Sri Lanka	10.1016/j.ajp.2020.102094
447	Rohanachandra Y.M., Dahanayake D.M.A., Rohanachandra L.T., Wijetunge G.S.,	2017	Knowledge about diagnostic features and comorbidities of childhood autism among doctors in a tertiary care hospital	10.4038/sljch.v46i1.8093
448	Rose V., Trembath D., Keen D., Paynter J.,	2016	The proportion of minimally verbal children with autism spectrum disorder in a community-based early intervention programme	10.1111/jir.12284
449	Rosenbaum M., Gabrielsen T.P.,	2019	Decision factors for community providers when referring very young children for autism evaluation	10.1016/j.rasd.2018.09.009
450	Rotholz D.A., Kinsman A.M., Lacy K.K., Charles J.,	2017	Improving early identification and intervention for children at risk for autism spectrum disorder	10.1542/peds.2016-1061
451	Ruble L., McGrew J.H.,	2013	Teacher and child predictors of achieving iep goals of children with Autism	10.1007/s10803-013-1884-x
452	Ryberg K.H.,	2015	Evidence for the Implementation of the Early Start Denver Model for Young Children With Autism Spectrum Disorder	10.1177/1078390315608165
453	Saaybi S., Alarab N., Hannoun S., Saade M., Tutunji R., Zeeni C., Shbarou R., Hourani R., Boustany R.-M.,	2019	Pre-and post-therapy assessment of clinical outcomes and white matter integrity in autism spectrum disorder: Pilot study	10.3389/fneur.2019.00877
454	Sadiq S., Castellanos M., Moffitt J., Shyu M.-L., Perry L., Messinger D.,	2019	Deep learning based multimedia data mining for autism spectrum disorder (ASD) diagnosis	10.1109/ICDMW.2019.00124
455	Salas B.L., Rodríguez V.Y., Urbieta C.T., Cuadrado E.,	2017	The role of coping strategies and self-efficacy as predictors of life satisfaction in a sample of parents of children with autism spectrum disorder [Estrategias de afrontamiento y autoefi cacia como predictores de satisfacción vital en progenitores de menores con autismo.]	10.7334/psicothema2016.96
456	Salt J., Shemilt J., Sellars V., Boyd S., Coulson T., McCool S.,	2002	The Scottish centre for autism preschool treatment programme. II: The results of a controlled treatment outcome study	10.1177/1362361302006001004
457	Sanchack K.E., Thomas C.A.,	2016	Autism spectrum disorder: Primary care principles	https://www.scopus.com/inward/record.uri?eid=2-s2.0-85006365187&partnerID=40&md5=7f96fcfc195f1a933ec115121b92d2a8
458	Sánchez-Raya M.A., Martínez-Gual E., Elvira J.A.M., Salas B.L., Cívico F.A.,	2015	Early intervention in autism spectrum disorders (ASD) [La atención temprana en los trastornos del espectro autista (TEA)]	10.1016/j.pse.2014.04.001
459	Sánchez-Valle E., Posada M., Villaverde-Hueso A., Touriño E., Ferrari-Arroyo M.J., Boada L., Martín-Arribas M.C., Canal R., Fuentes-Biggi J.,	2008	Estimating the burden of disease for autism spectrum disorders in Spain in 2003	10.1007/s10803-007-0393-1
460	Sandbank M., Bottema-Beutel K., Crowley S., Cassidy M., Dunham K., Feldman J.I., Crank J., Albarran S.A., Raj S., Mahbub P., Woynaroski T.G.,	2020	Project AIM: Autism intervention meta-analysis for studies of young children	10.1037/bul0000215
461	Sano M., Yoshimura Y., Hirosawa T., Hasegawa C., An K.-M., Tanaka S., Naitou N., Kikuchi M.,	2021	Joint attention and intelligence in children with autism spectrum disorder without severe intellectual disability	10.1002/aur.2600
462	Schaer M., Franchini M., Eliez S.,	2014	Latest findings in autism research How do they support the importance of early diagnosis and immediate intervention?	10.4414/sanp.2014.00299
463	Schertz H.H., Liu X., Odom S.L., Baggett K.M.,	2021	Parents’ application of mediated learning principles as predictors of toddler social initiations	10.1177/13623613211061128
464	Schertz H.H., Lester J.N., Erden E., Safran S., Githens P.,	2020	Challenges and contributors to self-efficacy for caregivers of toddlers with autism	10.1177/1362361319899761
465	Schertz H.H., Odom S.L., Baggett K.M., Sideris J.H.,	2018	Mediating Parent Learning to Promote Social Communication for Toddlers with Autism: Effects from a Randomized Controlled Trial	10.1007/s10803-017-3386-8
466	Schertz H.H., Odom S.L.,	2007	Promoting joint attention in toddlers with autism: A parent-mediated developmental model	10.1007/s10803-006-0290-z
467	Schmock H., Vangkilde A., Larsen K.M., Fischer E., Birknow M.R., Jepsen J.R.M., Olesen C., Skovby F., Plessen K.J., Mørup M., Hulme O., Baaré W.F.C., Didriksen M., Siebner H.R., Werge T., Olsen L.,	2015	The Danish 22q11 research initiative	10.1186/s12888-015-0594-7
468	Schreibman L., Stahmer A.C., Akshoomoff N.,	2006	Pervasive developmental disorders	10.1016/B978-012343014-4/50021-6
469	Schroeder S.R., Richman D.M., Abby L., Courtemanche A.B., Oyama-Ganiko R.,	2014	Functional Analysis Outcomes and Comparison of Direct Observations and Informant Rating Scales in the Assessment of Severe Behavior Problems of Infants and Toddlers At-Risk for Developmental Delays	10.1007/s10882-014-9368-2
470	Schuengel C., van Rest M.M., Stanford C.E., Hastings R.P.,	2019	Impact of Research About the Early Development of Children With Intellectual Disability: A Science Mapping Analysis	10.3389/feduc.2019.00041
471	Shalev R.A., Lavine C., Di Martino A.,	2020	A Systematic Review of the Role of Parent Characteristics in Parent-Mediated Interventions for Children with Autism Spectrum Disorder	10.1007/s10882-018-9641-x
472	Shaw K.A., Maenner M.J., Baio J., Washington A., Christensen D.L., Wiggins L.D., Pettygrove S., Andrews J.G., White T., Rosenberg C.R., Constantino J.N., Fitzgerald R.T., Zahorodny W., Shenouda J., Daniels J.L., Salinas A., Durkin M.S., Dietz P.M.,	2020	Early identification of autism spectrum disorder among children aged 4 years - Early autism and developmental disabilities monitoring network, six sites, United States, 2016	10.15585/MMWR.SS6903A1
473	Sheldrick R.C., Carter A.S., Eisenhower A., Mackie T.I., Cole M.B., Hoch N., Brunt S., Pedraza F.M.,	2021	Effectiveness of Screening in Early Intervention Settings to Improve Diagnosis of Autism and Reduce Health Disparities	10.1001/jamapediatrics.2021.5380
474	Sheldrick R.C., Frenette E., Vera J.D., Mackie T.I., Martinez-Pedraza F., Hoch N., Eisenhower A., Fettig A., Carter A.S.,	2019	What Drives Detection and Diagnosis of Autism Spectrum Disorder? Looking Under the Hood of a Multi-stage Screening Process in Early Intervention	10.1007/s10803-019-03913-5
475	Shen M.D., Piven J.,	2017	Brain and behavior development in autism from birth through infancy	https://www.scopus.com/inward/record.uri?eid=2-s2.0-85041489573&partnerID=40&md5=6cfaeb063df5758477f07ea495d419cd
476	Sheppard K.W., Boone K.M., Gracious B., Klebanoff M.A., Rogers L.K., Rausch J., Bartlett C., Coury D.L., Keim S.A.,	2017	Effect of Omega-3 and -6 Supplementation on Language in Preterm Toddlers Exhibiting Autism Spectrum Disorder Symptoms	10.1007/s10803-017-3249-3
477	Shi B., Wu W., Dai M., Zeng J., Luo J., Cai L., Wan B., Jing J.,	2021	Cognitive, Language, and Behavioral Outcomes in Children With Autism Spectrum Disorders Exposed to Early Comprehensive Treatment Models: A Meta-Analysis and Meta-Regression	10.3389/fpsyt.2021.691148
478	Shillington A., Pedapati E., Hopkin R., Suhrie K.,	2020	Early behavioral and developmental interventions in ADNP-syndrome: A case report of SWI/SNF-related neurodevelopmental syndrome	10.1002/mgg3.1230
479	Shire S.Y., Chang Y.-C., Shih W., Bracaglia S., Kodjoe M., Kasari C.,	2017	Hybrid implementation model of community-partnered early intervention for toddlers with autism: a randomized trial	10.1111/jcpp.12672
480	Siller M., Reyes N., Hotez E., Hutman T., Sigman M.,	2014	Longitudinal change in the use of services in autism spectrum disorder: Understanding the role of child characteristics, family demographics, and parent cognitions	10.1177/1362361313476766
481	Silva L.M.T., Ayres R., Schalock M.,	2008	Outcomes of a pilot training program in a Qigong massage intervention for young children with autism	10.5014/ajot.62.5.538
482	Simacek J., Elmquist M., Dimian A.F., Reichle J.,	2021	Current Trends in Telehealth Applications to Deliver Social Communication Interventions for Young Children with or at Risk for Autism Spectrum Disorder	10.1007/s40474-020-00214-w
483	Simpson E.A., Paukner A., Sclafani V., Kaburu S.S.K., Suomi S.J., Ferrari P.F.,	2017	Acute oxytocin improves memory and gaze following in male but not female nursery-reared infant macaques	10.1007/s00213-016-4480-x
484	Sinai-Gavrilov Y., Gev T., Mor-Snir I., Vivanti G., Golan O.,	2020	Integrating the Early Start Denver Model into Israeli community autism spectrum disorder preschools: Effectiveness and treatment response predictors	10.1177/1362361320934221
485	Siyambalapitiya S., Paynter J., Nair V.K.K., Reuterskiöld C., Tucker M., Trembath D.,	2022	Longitudinal Social and Communication Outcomes in Children with Autism Raised in Bi/Multilingual Environments	10.1007/s10803-021-04940-x
486	Smith D.P., Hayward D.W., Gale C.M., Eikeseth S., Klintwall L.,	2021	Treatment Gains from Early and Intensive Behavioral Intervention (EIBI) are Maintained 10 Years Later	10.1177/0145445519882895
487	Smith I.M., Flanagan H.E., Ungar W.J., D'Entremont B., Garon N., den Otter J., Waddell C., Bryson S.E., Tsiplova K., Léger N., Vezina F., Murray P.,	2019	Comparing the 1-year impact of preschool autism intervention programs in two Canadian provinces	10.1002/aur.2072
488	Smith I.M., Flanagan H.E., Garon N., Bryson S.E.,	2015	Effectiveness of Community-Based Early Intervention Based on Pivotal Response Treatment	10.1007/s10803-014-2345-x
489	Smith T., Klorman R., Mruzek D.W.,	2015	Predicting Outcome of Community-Based Early Intensive Behavioral Intervention for Children with Autism	10.1007/s10802-015-0002-2
490	Smith T., Eikeseth S.,	2011	O. Ivar Lovaas: Pioneer of applied behavior analysis and intervention for children with autism	10.1007/s10803-010-1162-0
491	Smith T.,	1999	Outcome of Early Intervention for Children with Autism	10.1093/clipsy.6.1.33
492	Smith V.K., Dillenbeck A.,	2006	Developing and implementing early intervention plans for children with autism spectrum disorders	10.1055/s-2006-932435
493	Solmi M., Radua J., Olivola M., Croce E., Soardo L., Salazar de Pablo G., Il Shin J., Kirkbride J.B., Jones P., Kim J.H., Kim J.Y., Carvalho A.F., Seeman M.V., Correll C.U., Fusar-Poli P.,	2021	Age at onset of mental disorders worldwide: large-scale meta-analysis of 192 epidemiological studies	10.1038/s41380-021-01161-7
494	Sone B.J., Kaat A.J., Roberts M.Y.,	2021	Measuring parent strategy use in early intervention: Reliability and validity of the Naturalistic Developmental Behavioral Intervention Fidelity Rating Scale across strategy types	10.1177/13623613211015003
495	Specchio N., Di Micco V., Trivisano M., Ferretti A., Curatolo P.,	2022	The epilepsy–autism spectrum disorder phenotype in the era of molecular genetics and precision therapy	10.1111/epi.17115
496	Spence S.J., Geschwind D.H.,	2003	Autism screening and neurodevelopmental assessment	https://www.scopus.com/inward/record.uri?eid=2-s2.0-85056392508&partnerID=40&md5=54d32950b204f3e15d42e2946df93e55
497	Sritharan B., Koola M.M.,	2019	Barriers faced by immigrant families of children with autism: A program to address the challenges	10.1016/j.ajp.2018.11.017
498	St. John B., Ausderau K.,	2021	Relationships Between Household Income and Functional Independent Behavior for Children With Autism	10.1177/15394492211012654
499	Stahmer A.C., Vejnoska S., Iadarola S., Straiton D., Segovia F.R., Luelmo P., Morgan E.H., Lee H.S., Javed A., Bronstein B., Hochheimer S., Cho E.M., Aranbarri A., Mandell D., Hassrick E.M.G., Smith T., Kasari C.,	2019	Caregiver Voices: Cross-Cultural Input on Improving Access to Autism Services	10.1007/s40615-019-00575-y
500	Stahmer A.C., Brookman-Frazee L., Lee E., Searcy K., Reed S.,	2011	Parent and multidisciplinary provider perspectives on earliest intervention for children at risk for autism spectrum disorders	10.1097/IYC.0b013e31822cf700
501	Stahmer A.C., Schreibman L., Cunningham A.B.,	2011	Toward a technology of treatment individualization for young children with autism spectrum disorders	10.1016/j.brainres.2010.09.043
502	Stahmer A.C., Ingersoll B.,	2004	Inclusive programming for toddlers with autism spectrum disorders: Outcomes from the children's toddler school	10.1177/10983007040060020201
503	Starr E.M., Popovic S., McCall B.P.,	2016	Supporting Children with Autism Spectrum Disorder at Primary School: Are the Promises of Early Intervention Maintained?	10.1007/s40474-016-0069-7
504	Stenberg N., Schjølberg S., Shic F., Volkmar F., Øyen A.-S., Bresnahan M., Svendsen B.K., von Tetzchner S., Thronæs N.T., Macari S., Cicchetti D.V., Chawarska K., Suren P., Øien R.A.,	2021	Functional Outcomes of Children Identified Early in the Developmental Period as at Risk for ASD Utilizing the The Norwegian Mother, Father and Child Cohort Study (MoBa)	10.1007/s10803-020-04539-8
505	Stephens M., Allen P., Fordyce K., Minchin A., Cheek C.,	2016	Early intervention for children with autism: An Australian rural hub and spokes model	10.1080/23297018.2016.1152501
506	Sterling L.H., Liu A., Ganni E., Therrien J., Dancea A.B., Guo L., Marelli A.J.,	2021	Neurocognitive disorders amongst patients with congenital heart disease undergoing procedures in childhood	10.1016/j.ijcard.2021.05.001
507	Stock R., Mirenda P., Smith I.M.,	2013	Comparison of community-based verbal behavior and pivotal response treatment programs for young children with autism spectrum disorder	10.1016/j.rasd.2013.06.002
508	Stoelb M., Yarnal R., Miles J., Takahashi T.N., Farmer J.E., Mccathren R.B.,	2004	Predicting Responsiveness to Treatment of Children With Autism: A Retrospective Study of the Importance of Physical Dysmorphology	10.1177/10883576040190020101
509	Strain P.S.,	2017	Four-Year Follow-Up of Children in the LEAP Randomized Trial: Some Planned and Accidental Findings	10.1177/0271121417711531
510	Strain P.S., Bovey E.H., II,	2011	Randomized, Controlled Trial of the LEAP Model of Early Intervention for Young Children With Autism Spectrum Disorders	10.1177/0271121411408740
511	Strain P.S., Hoyson M.,	2000	The Need for Longitudinal, Intensive Social Skill Intervention: LEAP Follow-Up Outcomes for Children with Autism	10.1177/027112140002000207
512	Strand R.C.W., Eldevik S.,	2018	Improvements in problem behavior in a child with autism spectrum diagnosis through synthesized analysis and treatment: A replication in an EIBI home program	10.1002/bin.1505
513	Strauss K., Benvenuto A., Battan B., Siracusano M., Terribili M., Curatolo P., Fava L.,	2015	Promoting Shared Decision Making to strengthen outcome of young children with Autism Spectrum Disorders: The role of staff competence	10.1016/j.ridd.2014.11.016
514	Strauss K., Mancini F., Fava L.,	2013	Parent inclusion in early intensive behavior interventions for young children with ASD: A synthesis of meta-analyses from 2009 to 2011	10.1016/j.ridd.2013.06.007
515	Strauss K., Vicari S., Valeri G., D'Elia L., Arima S., Fava L.,	2012	Parent inclusion in Early Intensive Behavioral Intervention: The influence of parental stress, parent treatment fidelity and parent-mediated generalization of behavior targets on child outcomes	10.1016/j.ridd.2011.11.008
516	Straussová R.,	2018	Advantages of early screening for risk of autism, rehabilitation through behavioral parenting training and early intervention O.T.A. for children with ASD [Přednosti včasného screeningu rizika autismu, rehabilitace prostřednictvím tréninku rodičů a raná intervence o.T.a. u dětí s pas]	https://www.scopus.com/inward/record.uri?eid=2-s2.0-85056192168&partnerID=40&md5=0cfee5b3b9f0625bde67f645ed65193f
517	Sulek R., Smith J., Bent C.A., Hudry K., Trembath D., Vivanti G., Dissanayake C.,	2022	The utility of LENA as an indicator of developmental outcomes for young children with autism	10.1111/1460-6984.12678
518	Sulek R., Trembath D., Paynter J., Keen D., Simpson K.,	2017	Inconsistent staffing and its impact on service delivery in ASD early-intervention	10.1016/j.ridd.2017.02.007
519	Sullivan K., Stone W.L., Dawson G.,	2014	Potential neural mechanisms underlying the effectiveness of early intervention for children with autism spectrum disorder	10.1016/j.ridd.2014.07.027
520	Sullivan M., Finelli J., Marvin A., Garrett-Mayer E., Bauman M., Landa R.,	2007	Response to joint attention in toddlers at risk for autism spectrum disorder: A prospective study	10.1007/s10803-006-0335-3
521	Sundararajan S., Bearer C.F.,	2016	Role of environmental epigenetics in perinatal and neonatal development	10.1007/978-3-319-25325-1_5
522	Sutherland R., Trembath D., Roberts J.,	2018	Telehealth and autism: A systematic search and review of the literature	10.1080/17549507.2018.1465123
523	Swain D.M., Winter J., Klein C.B., Lemelman A., Giordano J., Jablon N.N., Nakamura K., Kim S.H.,	2020	Augmented naturalistic developmental behavioral intervention for toddlers with autism spectrum disorder: A community pilot study	10.1016/bs.irrdd.2020.09.003
524	Swanson M.R., Hazlett H.C.,	2019	White matter as a monitoring biomarker for neurodevelopmental disorder intervention studies	10.1186/s11689-019-9295-8
525	Swanson M.R., Piven J.,	2017	Neurodevelopment of autism: The first three years of life	10.1201/9781315371375
526	Symes M.D., Remington B., Brown T., Hastings R.P.,	2006	Early intensive behavioral intervention for children with autism: Therapists' perspectives on achieving procedural fidelity	10.1016/j.ridd.2004.07.007
527	Szatmari P., Chawarska K., Dawson G., Georgiades S., Landa R., Lord C., Messinger D.S., Thurm A., Halladay A.,	2016	Prospective Longitudinal Studies of Infant Siblings of Children with Autism: Lessons Learned and Future Directions	10.1016/j.jaac.2015.12.014
528	Szatmari P., Bryson S.E., Boyle M.H., Streiner D.L., Duku E.,	2003	Predictors of outcome among high functioning children with autism and Asperger syndrome	10.1111/1469-7610.00141
529	Tachibana Y., Miyazaki C., Ota E., Mori R., Hwang Y., Kobayashi E., Terasaka A., Tang J., Kamio Y.,	2017	A systematic review and meta-analysis of comprehensive interventions for pre-school children with autism spectrum disorder (ASD)	10.1371/journal.pone.0186502
530	Taha G.R.A., Hussein H., Almanasef A.,	2013	Two years' outcome of autism in a sample of Egyptian and Saudi children: A comparative prospective naturalistic study	10.1097/01.XME.0000430434.74114.01
531	Talbott M.R., Miller M.R.,	2020	Future Directions for Infant Identification and Intervention for Autism Spectrum Disorder from a Transdiagnostic Perspective	10.1080/15374416.2020.1790382
532	Tan A., Semmel E.S., Wolf I., Hammett B., Ilardi D.,	2020	Implementing standard screening for autism spectrum disorder in CHD	10.1017/S1047951120001626
533	Tateno Y., Kumagai K., Monden R., Nanba K., Yano A., Shiraishi E., Teo A.R., Tateno M.,	2021	The efficacy of early start denver model intervention in young children with autism spectrum disorder within japan: A preliminary study	10.5765/jkacap.200040
534	Teague S.J., Newman L.K., Tonge B.J., Gray K.M., Aery A., Andersson E., Arciuli J., Arora S., Bezzina L., Blackmore R., Borland R., Caruana J., Cawood D., Clarke K., Day J., Dossetor D., Einfeld S., Emerson E., Evans H., Fernandez A., Goodall S., Haas K., Henderson K., Henry T., Hinton S., Hoath F., Hodges J., Horstead S., Howlin P., Hu N., Keating C., Kelly E., Knott R., Kotselas P., Louie E., M…	2018	Caregiver Mental Health, Parenting Practices, and Perceptions of Child Attachment in Children with Autism Spectrum Disorder	10.1007/s10803-018-3517-x
535	Thompson T.,	2013	Autism Research and Services for Young Children: History, Progress and Challenges	10.1111/jar.12021
536	Titlestad K.B., Eldevik S.,	2019	Brief Report: Modest but Clinically Meaningful Effects of Early Behavioral Intervention in Twins with Rett Syndrome—A Case Study	10.1007/s10803-019-04185-9
537	Toldo M., Varishthananda S., Einspieler C., Tripathi N., Singh A., Verma S.K., Vishwakarma K., Zhang D., Dwivedi A., Gupta R., Karn S., Kerketta N., Narayan R., Nikam Singh K., Rani S., Singh A., Singh D., Singh K.P., Singh N., Singh N., Singh R., Singh S.P., Srivastava R., Srivastava S., Srivastava S., Yadav G., Yadav P., Yadav S., Yadav S., Marschik P.B., Einspieler C.,	2020	Enhancing early detection of neurological and developmental disorders and provision of intervention in low-resource settings in Uttar Pradesh, India: Study protocol of the G.A.N.E.S.H. programme	10.1136/bmjopen-2020-037335
538	Tolmie R.S., Bruck S., Kerslake R.,	2017	The Early Intervention Readiness Program (EIRP): A Post-ASD Diagnosis Family Support Program	10.1177/0271121416642423
539	Tonge B., Brereton A., Kiomall M., Mackinnon A., King N., Rinehart N.,	2006	Effects on parental mental health of an education and skills training program for parents of young children with autism: A randomized controlled trial	10.1097/01.chi.0000205701.48324.26
540	Tonge B.J., Bull K., Brereton A., Wilson R.,	2014	A review of evidence-based early intervention for behavioural problems in children with autism spectrum disorder: The core components of effective programs, child-focused interventions and comprehensive treatment models	10.1097/YCO.0000000000000043
541	Toth K., Munson J., Meltzoff A.N., Dawson G.,	2006	Early predictors of communication development in young children with autism spectrum disorder: Joint attention, imitation, and toy play	10.1007/s10803-006-0137-7
542	Touzet S., Occelli P., Schröder C., Manificat S., Gicquel L., Stanciu R., Schaer M., Oreve M.-J., Speranza M., Denis A., Zelmar A., Falissard B., Georgieff N., Bahrami S., Geoffray M.-M.,	2017	Impact of the Early Start Denver Model on the cognitive level of children with autism spectrum disorder: Study protocol for a randomised controlled trial using a two-stage Zelen design	10.1136/bmjopen-2016-014730
543	Towle P.O., Vacanti-Shova K., Shah S., Higgins-D'alessandro A.,	2014	School-aged functioning of children diagnosed with autism spectrum disorder before age three: Parent-reported diagnostic, adaptive, medication, and school placement outcomes	10.1007/s10803-013-1997-2
544	Trembath D., Westerveld M., Shellshear L.,	2016	Assessing Spoken Language Outcomes in Children with ASD: a Systematic Review	10.1007/s40474-016-0068-8
545	Tsang L.P.M., How C.H., Yeleswarapu S.P., Wong C.M.,	2019	Autism spectrum disorder: Early identification and management in primary care	10.11622/smedj.2019070
546	Tseng A., Biagianti B., Francis S.M., Conelea C.A., Jacob S.,	2020	Social Cognitive Interventions for Adolescents with Autism Spectrum Disorders: A Systematic Review	10.1016/j.jad.2020.05.134
547	Tsiplova K., Ungar W.J., Flanagan H.E., den Otter J., Waddell C., Murray P., D’Entremont B., Léger N., Garon N., Bryson S., Smith I.M.,	2019	Types of Services and Costs of Programs for Preschoolers with Autism Spectrum Disorder Across Sectors: A Comparison of Two Canadian Provinces	10.1007/s10803-019-03993-3
548	Tupou J., Waddington H., van der Meer L., Sigafoos J.,	2020	Effects of a low-intensity Early Start Denver Model-based intervention delivered in an inclusive preschool setting	10.1080/20473869.2019.1707434
549	Tupou J., van der Meer L., Waddington H., Sigafoos J.,	2019	Preschool Interventions for Children with Autism Spectrum Disorder: a Review of Effectiveness Studies	10.1007/s40489-019-00170-1
550	Turner L.M., Stone W.L., Pozdol S.L., Coonrod E.E.,	2006	Follow-up of children with autism spectrum disorders from age 2 to age 9	10.1071/AR05130
551	Twoy R., Connolly P.M., Novak J.M.,	2007	Coping strategies used by parents of children with autism	10.1111/j.1745-7599.2007.00222.x
552	Tzanakaki P., Grindle C., Hastings R.P., Hughes J.C., Kovshoff H., Remington B.,	2012	How and why do parents choose early intensive behavioral intervention for their young child with autism?	https://www.scopus.com/inward/record.uri?eid=2-s2.0-84860207600&partnerID=40&md5=94419abbb68ceaf22a462f60d84d7e1a
553	Uddin L.Q., Dajani D.R., Voorhies W., Bednarz H., Kana R.K.,	2017	Progress and roadblocks in the search for brain-based biomarkers of autism and attention-deficit/hyperactivity disorder	10.1038/tp.2017.164
554	Umemoto S., Sakamoto I., Abe K., Ishikita A., Yamasaki Y., Hiasa K.-I., Ide T., Tsutsui H.,	2020	Preoperative threshold for normalizing right ventricular volume after transcatheter closure of adult atrial septal defect	10.1253/circj.CJ-20-0136
555	Vaidyanathan S., Rajan T.M., Chandrasekaran V., Kandasamy P.,	2020	Pre-school attention deficit hyperactivity disorder: 12 weeks prospective study	10.1016/j.ajp.2019.101903
556	Valenti M., Cerbo R., Masedu F., De Caris M., Sorge G.,	2010	Intensive intervention for children and adolescents with autism in a community setting in Italy: A single-group longitudinal study	10.1186/1753-2000-4-23
557	van Noorden L., Waddington H., van der Meer L., Tupou J.,	2020	Peer-mediated Early Start Denver Model “playdates” for a young child with autism spectrum disorder: a case study	10.1080/23297018.2020.1727770
558	Van Rijn S.,	2019	A review of neurocognitive functioning and risk for psychopathology in sex chromosome trisomy (47,XXY, 47,XXX, 47, XYY)	10.1097/YCO.0000000000000471
559	Vellanki P., Greenhill S., Duong T., Phung D., Venkatesh S., Godwin J., Achary K.V., Varkey B.,	2016	Computer assisted autism interventions for India	10.1145/3010915.3011007
560	Veness C., Prior M., Eadie P., Bavin E., Reilly S.,	2014	Predicting autism diagnosis by 7 years of age using parent report of infant social communication skills	10.1111/jpc.12614
561	Verschuur R., Huskens B., Didden R.,	2015	Outcomes of a community intervention program based on Pivotal Response Treatment and Positive Behavior Support are promising, particularly for higher functioning children with ASD, but this finding should be interpreted in the light of the study’s shortcomings	10.1080/17489539.2015.1088234
562	Vinen Z., Clark M., Paynter J., Dissanayake C.,	2018	School Age Outcomes of Children with Autism Spectrum Disorder Who Received Community-Based Early Interventions	10.1007/s10803-017-3414-8
563	Vivanti G., Dissanayake C., Duncan E., Feary J., Capes K., Upson S., Bent C.A., Rogers S.J., Hudry K., Jones C., Bajwa H., Marshall A., Maya J., Pye K., Reynolds J., Rodset D., Toscano G., the Victorian ASELCC Team,	2019	Outcomes of children receiving Group-Early Start Denver Model in an inclusive versus autism-specific setting: A pilot randomized controlled trial	10.1177/1362361318801341
564	Vivanti G., Kasari C., Green J., Mandell D., Maye M., Hudry K.,	2018	Implementing and evaluating early intervention for children with autism: Where are the gaps and what should we do?	10.1002/aur.1900
565	Vivanti G.,	2017	Individualizing and Combining Treatments in Autism Spectrum Disorder: Four Elements for a Theory-Driven Research Agenda	10.1177/0963721416680262
566	Vivanti G., Dissanayake C., The Victorian ASELCC Team,	2016	Outcome for Children Receiving the Early Start Denver Model Before and After 48 Months	10.1007/s10803-016-2777-6
567	Vivanti G., Paynter J., Duncan E., Fothergill H., Dissanayake C., Rogers S.J., the Victorian ASELCC Team,	2014	Effectiveness and Feasibility of the Early Start Denver Model Implemented in a Group-Based Community Childcare Setting	10.1007/s10803-014-2168-9
568	Vivanti G., Rogers S.J.,	2014	Autism and the mirror neuron system: Insights from learning and teaching	10.1098/rstb.2013.0184
569	Vivanti G., Prior M., Williams K., Dissanayake C.,	2014	Predictors of outcomes in autism early intervention: Why don't we know more?	10.3389/fped.2014.00058
570	Vivanti G., Dissanayake C., Zierhut C., Rogers S.J.,	2013	Brief report: Predictors of outcomes in the early start denver model delivered in a group setting	10.1007/s10803-012-1705-7
571	Waddington H., van der Meer L., Sigafoos J.,	2021	Supporting parents in the use of the early start Denver model as an intervention program for their young children with autism spectrum disorder	10.1080/20473869.2019.1585694
572	Waddington H., van der Meer L., Sigafoos J., Ogilvie E.,	2020	Evaluation of a low-intensity version of the early start Denver model with four preschool-aged boys with autism spectrum disorder	10.1080/20473869.2019.1569360
573	Waddington H., van der Meer L., Sigafoos J., Bowden C.J.,	2020	Mothers’ Perceptions of a Home-Based Training Program Based on the Early Start Denver Model	10.1007/s41252-019-00146-6
574	Waddington H., van der Meer L., Sigafoos J., Whitehouse A.,	2020	Examining parent use of specific intervention techniques during a 12-week training program based on the Early Start Denver Model	10.1177/1362361319876495
575	Waddington H., van der Meer L., Sigafoos J.,	2016	Erratum to: Effectiveness of the Early Start Denver Model: a Systematic Review (Review Journal of Autism and Developmental, (2016), 3, 2, (93-106), 10.1007/s40489-015-0068-3)	10.1007/s40489-016-0095-8
576	Waddington H., van der Meer L., Sigafoos J.,	2016	Effectiveness of the Early Start Denver Model: a Systematic Review	10.1007/s40489-015-0068-3
577	Wainer A.L., Arnold Z.E., Leonczyk C., Valluripalli Soorya L.,	2021	Examining a stepped-care telehealth program for parents of young children with autism: a proof-of-concept trial	10.1186/s13229-021-00443-9
578	Wainer A.L., Hepburn S., McMahon Griffith E.,	2017	Remembering parents in parent-mediated early intervention: An approach to examining impact on parents and families	10.1177/1362361315622411
579	Walczak N., Fasching J., Toczyski W., Sivalingam R., Bird N., Cullen K., Morellas V., Murphy B., Sapiro G., Papanikolopoulos N.,	2012	A nonintrusive system for behavioral analysis of children using multiple RGB+depth sensors	10.1109/WACV.2012.6163011
580	Walker C.K., Anderson K.W., Milano K.M., Ye S., Tancredi D.J., Pessah I.N., Irva H.-P., Kliman H.J.,	2013	Trophoblast inclusions are significantly increased in the placentas of children in families at risk for autism	10.1016/j.biopsych.2013.03.006
581	Walsh L., Lydon S., Healy O.,	2014	Employment and Vocational Skills Among Individuals with Autism Spectrum Disorder: Predictors, Impact, and Interventions	10.1007/s40489-014-0024-7
582	Wang J., Hedley D., Bury S.M., Barbaro J.,	2020	A systematic review of screening tools for the detection of autism spectrum disorder in mainland China and surrounding regions	10.1177/1362361319871174
583	Warren Z., McPheeters M.L., Sathe N., Foss-Feig J.H., Glasser A., Veenstra-VanderWeele J.,	2011	A systematic review of early intensive intervention for autism spectrum disorders	10.1542/peds.2011-0426
584	Warren Z., Stone W., Humberd Q.,	2009	A training model for the diagnosis of autism in community pediatric practice	10.1097/DBP.0b013e3181ba0e4e
585	Waters C.F., Amerine Dickens M., Thurston S.W., Lu X., Smith T.,	2020	Sustainability of Early Intensive Behavioral Intervention for Children With Autism Spectrum Disorder in a Community Setting	10.1177/0145445518786463
586	Watson L.R., Crais E.R., Baranek G.T., Turner-Brown L., Sideris J., Wakeford L., Kinard J., Reznick J.S., Martin K.L., Nowell S.W.,	2017	Parent-Mediated Intervention for One-Year-Olds Screened as At-Risk for Autism Spectrum Disorder: A Randomized Controlled Trial	10.1007/s10803-017-3268-0
587	Webb S.J., Jones E.J.H., Kelly J., Dawson G.,	2014	The motivation for very early intervention for infants at high risk for autism spectrum disorders	10.3109/17549507.2013.861018
588	Wedyan M., Al-Jumaily A., Crippa A.,	2020	Early Diagnose of Autism Spectrum Disorder Using Machine Learning Based on Simple Upper Limb Movements	10.1007/978-3-030-14347-3_48
589	Wedyan M., Al-Jumaily A.,	2017	An investigation of upper limb motor task based discriminate for high risk autism	10.1109/ISKE.2017.8258753
590	Wee C., Mottershead T., Wright S., Jaydeokar S., Odiyoor M.,	2020	Developing a model for mental health services for children and young people with intellectual disability and/or autism in North West England	10.1108/AIA-03-2020-0021
591	Weiss M.J.,	1999	Differential rates of skill acquisition and outcomes of early intensive behavioral intervention for autism	10.1002/(SICI)1099-078X(199901/03)14:1<3::AID-BIN25>3.0.CO
592	Weitlauf A.S., Broderick N., Alacia Stainbrook J., Slaughter J.C., Taylor J.L., Herrington C.G., Nicholson A.G., Santulli M., Dorris K., Garrett L.T.J., Hopton M., Kinsman A., Morton M., Vogel A., Dykens E.M., Pablo Juárez A., Warren Z.E.,	2022	A Longitudinal RCT of P-ESDM With and Without Parental Mindfulness Based Stress Reduction: Impact on Child Outcomes	10.1007/s10803-021-05399-6
593	Weitlauf A.S., Broderick N., Stainbrook J.A., Taylor J.L., Herrington C.G., Nicholson A.G., Santulli M., Dykens E.M., Juárez A.P., Warren Z.E.,	2020	Mindfulness-based stress reduction for parents implementing early intervention for autism: An RCT	10.1542/peds.2019-1895K
594	Welch M.G., Ruggiero D.A.,	2005	Predicted role of secretin and oxytocin in the treatment of behavioral and developmental disorders: implications for autism	10.1016/S0074-7742(05)71012-6
595	Wetherby A.M., Woods J.J.,	2006	Early Social Interaction Project for Children With Autism Spectrum Disorders Beginning in the Second Year of Life: A Preliminary Study	10.1177/02711214060260020201
596	Whitehouse A.J.O., Granich J., Alvares G., Busacca M., Cooper M.N., Dass A., Duong T., Harper R., Marshall W., Richdale A., Rodwell T., Trembath D., Vellanki P., Moore D.W., Anderson A.,	2017	A randomised controlled trial of an iPad-based application to complement early behavioural intervention in Autism Spectrum Disorder	10.1111/jcpp.12752
597	Wicks R., Paynter J., Adams D.,	2021	Exploring the Predictors of Family Outcomes of Early Intervention for Children on the Autism Spectrum: An Australian Cohort Study	10.1177/1053815119883413
598	Wilkinson C.L., Gabard-Durnam L.J., Kapur K., Tager-Flusberg H., Levin A.R., Nelson C.A.,	2020	Use of Longitudinal EEG Measures in Estimating Language Development in Infants With and Without Familial Risk for Autism Spectrum Disorder	10.1162/nol_a_00002
599	Will E., Hepburn S.,	2015	Applied Behavior Analysis for Children with Neurogenetic Disorders	10.1016/bs.irrdd.2015.06.004
600	Williams M.E., Harley E.K., Quebles I., Poulsen M.K.,	2021	Policy and Practice Barriers to Early Identification of Autism Spectrum Disorder in the California Early Intervention System	10.1007/s10803-020-04807-7
601	Williamson I.O., Elison J.T., Wolff J.J., Runge C.F.,	2020	Cost-Effectiveness of MRI-Based Identification of Presymptomatic Autism in a High-Risk Population	10.3389/fpsyt.2020.00060
602	Wong V., Fuller E.A., Rogers S.J.,	2019	Time to make a change. Early start denver model for young children with ASD	10.3917/enf2.191.0083
603	Wong V.C.N., Kwan Q.K.,	2010	Randomized controlled trial for early intervention for Autism: A pilot study of the Autism 1-2-3 project	10.1007/s10803-009-0916-z
604	Woods J.J., Brown J.A.,	2011	Integrating family capacity-building and child outcomes to support social communication development in young children with autism spectrum disorder	10.1097/TLD.0b013e318227fde4
605	Woods J.J., Wetherby A.M.,	2003	Early identification of and intervention for infants and toddlers who are at risk for autism spectrum disorder	10.1044/0161-1461(2003/015)
606	Worley J.A., Matson J.L., Mahan S., Kozlowski A.M., Neal D.,	2011	Stability of symptoms of autism spectrum disorders in toddlers: an examination using the Baby and Infant Screen for Children with aUtIsm Traits-Part 1 (BISCUIT).	10.3109/17518423.2010.530638
607	Wu M., Di Y., Diao Z., Yao L., Qian Z., Wei C., Zheng Q., Liu Y., Han J., Liu Z., Fan J., Tian Y., Ren W.,	2020	Abnormal reinforcement learning in a mice model of autism induced by prenatal exposure to valproic acid	10.1016/j.bbr.2020.112836
608	Yatawara C.J., Einfeld S.L., Hickie I.B., Davenport T.A., Guastella A.J.,	2016	The effect of oxytocin nasal spray on social interaction deficits observed in young children with autism: A randomized clinical crossover trial	10.1038/mp.2015.162
609	Yau C.H., Ip C.L., Chau Y.Y.,	2018	The therapeutic effect of scalp acupuncture on natal autism and regressive autism	10.1186/s13020-018-0189-6
610	Yildirim E.,	2013	Developmental interventions for young children with autism spectrum disorders [Otizm spektrum bozukluǧu olan küçük çocuklardagelişimsel müdahele yöntemleri]	https://www.scopus.com/inward/record.uri?eid=2-s2.0-84884926140&partnerID=40&md5=b87a5ad9254d861f8229c9397cea3794
611	Yingling M.E., Bell B.A.,	2020	Utilization of speech-language, occupational and physical therapy by diagnosis of autism spectrum disorder	10.1111/cch.12790
612	Yingling M.E., Hock R.M., Cohen A.P., McCaslin E.M.,	2018	Parent perceived challenges to treatment utilization in a publicly funded early intensive behavioral intervention program for children with autism spectrum disorder	10.1080/20473869.2017.1324352
613	You J., Shamsi B.H., Hao M.-C., Cao C.-H., Yang W.-Y.,	2019	A study on the neurodevelopment outcomes of late preterm infants	10.1186/s12883-019-1336-0
614	Yu Q., Li E., Li L., Liang W.,	2020	Efficacy of interventions based on applied behavior analysis for autism spectrum disorder: A meta-analysis	10.30773/pi.2019.0229
615	Zachor D.A., Ben-Itzchak E.,	2017	Variables affecting outcome of early intervention in autism spectrum disorder	10.1055/s-0037-1601444
616	Zaidman-Zait A., Mirenda P., Szatmari P., Duku E., Smith I.M., Zwaigenbaum L., Vaillancourt T., Kerns C., Volden J., Waddell C., Bennett T., Georgiades S., Ungar W.J., Elsabbagh M.,	2021	Profiles and Predictors of Academic and Social School Functioning among Children with Autism Spectrum Disorder	10.1080/15374416.2020.1750021
617	Zhang L., Ma R., Yuan Y., Lian D., Qi X., Zheng N., Li K.,	2019	The value of diffusion tensor imaging for differentiating autism spectrum disorder with language delay from developmental language disorder among toddlers	10.1097/MD.0000000000015058
618	Zhang Y., Xu Q., Lu P., Xu X.,	2019	Skill Training for Parents with ASD Children in China	10.21037/pm.2019.08.02
619	Zheng S., Chua Y.C., Tang C., Tan G.M.-Y., Abdin E., Lim V.W.Q., Koh A.S., Verma S., Magiati I.,	2021	Autistic traits in first-episode psychosis: Rates and association with 1-year recovery outcomes	10.1111/eip.13021
620	Zheng Z.K., Bian D., Swanson A., Weitlauf A., Warren Z., Sarkar N.,	2019	Soft-brush: A novel tendon driven tactile stimulator for affective touch in children with autism	10.1007/978-3-319-94373-2_2
621	Zhou B., Xu X.,	2019	Progress and challenges in early intervention of autism spectrum disorder in China	10.21037/pm.2019.06.03
622	Zhou B., Xu Q., Li H., Zhang Y., Wang Y., Rogers S.J., Xu X.,	2018	Effects of Parent-Implemented Early Start Denver Model Intervention on Chinese Toddlers with Autism Spectrum Disorder: A Non-Randomized Controlled Trial	10.1002/aur.1917
623	Zhou V., Wilson B.J.,	2020	A cross-sectional study of inhibitory control in young children with autism spectrum disorder	10.1080/03004430.2020.1835880
624	Zhou V., Munson J.A., Greenson J., Hou Y., Rogers S., Estes A.M.,	2019	An exploratory longitudinal study of social and language outcomes in children with autism in bilingual home environments	10.1177/1362361317743251
625	Zhu J., Bruhn A., Yuan C., Wang L.,	2021	Comparing the effects of videoconference and email feedback on treatment integrity	10.1002/jaba.810
626	Zinkstok J.R., Boot E., Bassett A.S., Hiroi N., Butcher N.J., Vingerhoets C., Vorstman J.A.S., van Amelsvoort T.A.M.J.,	2019	Neurobiological perspective of 22q11.2 deletion syndrome	10.1016/S2215-0366(19)30076-8
627	Zwaigenbaum L., Bauman M.L., Choueiri R., Kasari C., Carter A., Granpeesheh D., Mailloux Z., Roley S.S., Wagner S., Fein D., Pierce K., Buie T., Davis P.A., Newschaffer C., Robins D., Wetherby A., Stone W.L., Yirmiya N., Estes A., Hansen R.L., McPartland J.C., Natowicz M.R.,	2015	Early Intervention for children with autism spectrum disorder under 3 years of age: Recommendations for practice and research	10.1542/peds.2014-3667E

## Sheet: Embase
Query	('autism':ab,ti OR 'autism spectrum disorders':ab,ti OR 'asd':ab,ti) AND ('predictor':ab,ti OR 'predicting outcome':ab,ti OR 'outcome':ab,ti) AND ('early intervention':ab,ti OR 'esdm':ab,ti OR 'early start denver model':ab,ti OR 'eibi':ab,ti OR 'early intensive behavioral intervention':ab,ti)
Results	232
	Author	Year	Title	DOI
1	Abdelwareth L.M. Ghandour H.H. Abdelhakim A.S. Elrefaie D.A. Shata M.O.	2020	Screening of autism spectrumdisorder in metabolic disorders by M-CHAT R/F	10.1093/qjmed/hcaa047.011
2	Adams D. Hastings R.P. Alston-Knox C. Cianfaglione R. Eden K. Felce D. Griffith G. Moss J. Stinton C. Oliver C.	2018	Using Bayesian methodology to explore the profile of mental health and well-being in 646 mothers of children with 13 rare genetic syndromes in relation to mothers of children with autism	10.1186/s13023-018-0924-1
3	Aishworiya R. Goh T.J. Sung M. Tay S.K.H.	2021	Correlates of adaptive skills in children with autism spectrum disorder	10.1177/1362361321997287
4	Anderson D.K. Liang J.W. Lord C.	2014	Predicting young adult outcome among more and less cognitively able individuals with autism spectrum disorders	10.1111/jcpp.12178
5	Anderson D.K. Oti R.S. Lord C. Welch K.	2009	Patterns of growth in adaptive social abilities among children with autism spectrum disorders	10.1007/s10802-009-9326-0
6	Ashburner J. Rodger S. Ziviani J. Jones J.	2014	Occupational therapy services for people with autism spectrum disorders: current state of play use of evidence and future learning priorities	10.1111/1440-1630.12083
7	Baghdadli A. Assouline B. Sonié S. Pernon E. Darrou C. Michelon C. Picot M.-C. Aussilloux C. Pry R.	2012	Developmental trajectories of adaptive behaviors from early childhood to adolescence in a cohort of 152 children with autism spectrum disorders	10.1007/s10803-011-1357-z
8	Baker B.L. Feinfield K.A.	2003	Early intervention	10.1097/00001504-200309000-00003
9	Bal V.H. Fok M. Lord C. Smith I.M. Mirenda P. Szatmari P. Vaillancourt T. Volden J. Waddell C. Zwaigenbaum L. Bennett T. Duku E. Elsabbagh M. Georgiades S. Ungar W.J. Zaidman-Zait A.	2020	Predictors of longer-term development of expressive language in two independent longitudinal cohorts of language-delayed preschoolers with Autism Spectrum Disorder	10.1111/jcpp.13117
10	Barrett A.C. Vernon T.W. McGarry E.S. Holden A.N. Bradshaw J. Ko J.A. Horowitz E.J. German T.C.	2020	Social responsiveness and language use associated with an enhanced PRT approach for young children with ASD: Results from a pilot RCT of the PRISM model	10.1016/j.rasd.2019.101497
11	Basu S. Stone J.	2011	Excessive computer games and internet use addiction vs epiphenomenon: A case series	NA
12	Beaudoin A.J. Sébire G. Couture M.	2019	Parent-mediated intervention tends to improve parent-child engagement and behavioral outcomes of toddlers with ASD-positive screening: A randomized crossover trial	10.1016/j.rasd.2019.101416
13	Beglinger L. Smith T.	2005	Concurrent validity of social subtype and IQ after early intensive behavioral intervention in children with autism: A preliminary investigation	10.1007/s10803-005-3292-3
14	Bejarano-Martín Á. Canal-Bedia R. Magán-Maganto M. Fernández-Álvarez C. Martín-Cilleros M.V. Sánchez-Gómez M.C. García-Primo P. Rose-Sweeney M. Boilson A. Linertová R. Roeyers H. Van der Paelt S. Schendel D. Warberg C. Cramer S. Narzisi A. Muratori F. Scatonni M.L. Moilanen I. Yliherva A. Saemundsen E. Jónsdóttir S.L. Efrim-Budisteanu M. Arghir A. Papuc S.M. Vicente A. Rasga C. Rogé B. Guillon Q.…	2021	P.0343 Early detection diagnosis and intervention services for children with autism spectrum disorder across europe according to the gross domestic product	10.1016/j.euroneuro.2021.10.326
15	Bejnö H. Roll-Pettersson L. Klintwall L. Långh U. Odom S.L. Bölte S.	2021	Adapting the preschool environment to the needs of children on the autism spectrum in Sweden: A quasi-experimental study	10.1080/11038128.2021.1993330
16	Ben Itzchak E. Zachor D.A.	2011	Who benefits from early intervention in autism spectrum disorders?	10.1016/j.rasd.2010.04.018
17	Ben Itzchak E. Zachor D.A.	2009	Change in autism classification with early intervention: Predictors and outcomes	10.1016/j.rasd.2009.05.001
18	Bent C.A. Dissanayake C. Barbaro J.	2015	Mapping the diagnosis of autism spectrum disorders in children aged under 7 years in Australia 2010–2012	10.5694/mja14.00328
19	Bertamini G. Bentenuto A. Perzolli S. Paolizzi E. Furlanello C. Venuti P.	2021	Quantifying the child–therapist interaction in asd intervention: An observational coding system	10.3390/brainsci11030366
20	Bhuyan D. Das S. Ghosh P.	2020	Evidence based interventions for autism spectrum disorder
21	Bitton J.Y. Demos M. Elkouby K. Connolly M. Weiss S.K. Donner E.J. Whiting S. Ronen G.M. Bello-Espinosa L. Wirrell E.C. Mohamed I.S. Dooley J.M. Carmant L.	2015	Does treatment have an impact on incidence and risk factors for autism spectrum disorders in children with infantile spasms?	10.1111/epi.12997
22	Blackwell S. Zylberberg A. Scerif G. Miller S. Woodcock K.	2019	Collaborating with stakeholders on the development of a “flexible scheduling” early intervention approach designed to prevent disabling resistance to change	10.1111/jir.12652
23	Blanc R. Latinus M. Guidotti M. Adrien J.-L. Roux S. Dansart P. Barthélémy C. Rambault A. Bonnet-Brilhault F. Malvy J.	2021	Early Intervention in Severe Autism: Positive Outcome Using Exchange and Development Therapy	10.3389/fped.2021.785762
24	Bolduc M.-E. Du Plessis A.J. Sullivan N. Khwaja O.S. Zhang X. Barnes K. Robertson R.L. Limperopoulos C.	2011	Spectrum of neurodevelopmental disabilities in children with cerebellar malformations	10.1111/j.1469-8749.2011.03929.x
25	Boyd R.D. Corley M.J.	2001	Outcome survey of early intensive behavioral intervention for young children with autism in a community setting	10.1177/1362361301005004007
26	Braddock B. Twyman K.	2014	Access to treatment for toddlers with autism spectrum disorders	10.1177/0009922814521284
27	Bruce B. Hansson K.	2008	Early communication skills: Important in screening for language impairment and neuropsychiatric disorders	10.2174/157339608783565815
28	Bryant R.A. Mastrodomenico J. Felmingham K.L. Hopwood S. Kenny L. Kandris E. Cahill C. Creamer M.	2008	Treatment of acute stress disorder: A randomized controlled trial	10.1001/archpsyc.65.6.659
29	Bryson S.E. Smith I.M.	1998	Epidemiology of autism: Prevalence associated characteristics and implications for research and service delivery	10.1002/(SICI)1098-2779(1998)4:2<97::AID-MRDD6>3.0.CO
30	Butter E.M. Wynn J. Mulick J.A.	2003	Early intervention: Critical to autism treatment	10.3928/0090-4481-20031001-09
31	Carr T. Shih W. Lawton K. Lord C. King B. Kasari C.	2016	The relationship between treatment attendance adherence and outcome in a caregiver-mediated intervention for low-resourced families of young children with autism spectrum disorder	10.1177/1362361315598634
32	Charman T. Baron-Cohen S. Swettenham J. Baird G. Drew A. Cox A.	2003	Predicting language outcome in infants with autism and pervasive developmental disorder	10.1080/136820310000104830
33	Charman T.	2003	Why is joint attention a pivotal skill in autism?	10.1098/rstb.2002.1199
34	Chen B. Zou X. Zou Y.	2018	Efficacy study of family-based early behavioural intervention program BCRI for Autism in Chinese population
35	Clark M.L.E. Barbaro J. Dissanayake C.	2017	Continuity and Change in Cognition and Autism Severity from Toddlerhood to School Age	10.1007/s10803-016-2954-7
36	Curatolo P. Napolioni V. Moavero R.	2010	Autism spectrum disorders in tuberous sclerosis: Pathogenetic pathways and implications for treatment	10.1177/0883073810361789
37	Dabrow S. Adams C. Takagishi J. Lilly C. Hinojosa S. Armstrong K.	2016	An innovative model of integrated behavioral health (IBH): School psychologists in continuity clinic
38	Dawson G. Jones E.J.H. Merkle K. Venema K. Lowy R. Faja S. Kamara D. Murias M. Greenson J. Winter J. Smith M. Rogers S.J. Webb S.J.	2012	Early behavioral intervention is associated with normalized brain activity in young children with autism	10.1016/j.jaac.2012.08.018
39	Dawson G. Burner K.	2011	Behavioral interventions in children and adolescents with autism spectrum disorder: A review of recent findings	10.1097/MOP.0b013e32834cf082
40	Dawson G. Toth K. Abbott R. Osterling J. Munson J. Estes A. Liaw J.	2004	Early Social Attention Impairments in Autism: Social Orienting Joint Attention and Attention to Distress	10.1037/0012-1649.40.2.271
41	Dawson G. Ashman S.B. Carver L.J.	2000	The role of early experience in shaping behavioral and brain development and its implications for social policy.
42	Debbarma S.K. Sahani A. Massarella D. Das A.	2018	A comparison of developmental surveillance and referral among the primary pediatricians in an urban setting to a medically underserved border area in India by survey questionnaire method	10.1542/peds.142.1_MeetingAbstract.531
43	Delehanty A.D. Wetherby A.M.	2021	Rate of Communicative Gestures and Developmental Outcomes in Toddlers With and Without Autism Spectrum Disorder During a Home Observation	10.1044/2020_AJSLP-19-00206
44	Delucchi M.G.	2011	Neurodevelopment outcome in preterms follow-up in early intervention units	10.1515/jpm-2012-1008
45	Dereu M. Raymaekers R. Warreyn P. Roeyers H.	2012	Can social communicative abilities in toddlers screening positive for autism spectrum disorderpredict outcome at age 7-8?	10.1111/j.1365-2788.2012.01612.x
46	Dereu M. Roeyers H. Raymaekers R. Meirsschaut M. Warreyn P.	2012	How useful are screening instruments for toddlers to predict outcome at age 4 General development language skills and symptom severity in children with a false positive screen for autism spectrum disorder	10.1007/s00787-012-0280-y
47	Diggle T. McConachie H.R. Randle V.R.	2003	Parent-mediated early intervention for young children with autism spectrum disorder.
48	Diggle T.T.J. Mcconachie H.	2013	Parent-mediated early intervention for young children with autism spectrum disorder	10.1002/14651858.CD003496.pub2
49	Diop H. Cabral H. Gopal D. Cui X. Stern J.E. Kotelchuck M.	2019	Early Autism Spectrum Disorders in Children Born to Fertile Subfertile and ART-Treated Women	10.1007/s10995-019-02770-z
50	Eapen V. Mathew N. Mazzoni A.	2019	Subtyping autism: Can we predict treatment response in Autism Spectrum Disorder?	10.1016/j.ibror.2019.07.1138
51	Eapen V. Črnčec R. Walter A.	2013	Clinical outcomes of an early intervention program for preschool children with Autism Spectrum Disorder in a community group setting	10.1186/1471-2431-13-3
52	Eikeseth S. Klintwall L. Jahr E. Karlsson P.	2012	Outcome for children with autism receiving early and intensive behavioral intervention in mainstream preschool and kindergarten settings	10.1016/j.rasd.2011.09.002
53	Eikeseth S.	2009	Outcome of comprehensive psycho-educational interventions for young children with autism	10.1016/j.ridd.2008.02.003
54	Einspieler C. Peharz R. Marschik P.B.	2016	Fidgety movements – tiny in appearance but huge in impact	10.1016/j.jped.2015.12.003
55	Eldevik S. Hastings R.P. Hughes J.C. Jahr E. Eikeseth S. Cross S.	2009	Meta-analysis of Early Intensive Behavioral Intervention for children with autism.	10.1080/15374410902851739
56	Ellis Weismer S. Kover S.T.	2015	Preschool language variation growth and predictors in children on the autism spectrum	10.1111/jcpp.12406
57	Eriksson M.A. Westerlund J. Hedvall A. Åmark P. Gillberg C. Fernell E.	2013	Medical conditions affect the outcome of early intervention in preschool children with autism spectrum disorders	10.1007/s00787-012-0312-7
58	Estes A. Vismara L. Mercado C. Fitzpatrick A. Elder L. Greenson J. Lord C. Munson J. Winter J. Young G. Dawson G. Rogers S.	2014	The impact of parent-delivered intervention on parents of very young children with autism	10.1007/s10803-013-1874-z
59	Euller Ziegler L.	2017	Early diagnosis and treatment of chronic diseases: National review and guidelines-RA as an example	10.1136/annrheumdis-2017-eular.4038
60	Fava L. Strauss K.	2011	Cross-setting complementary staff- and parent-mediated Early Intensive Behavioral Intervention for young children with autism: A research-based comprehensive approach	10.1016/j.rasd.2010.06.017
61	Feinberg E. Abufhele M. Sandler J. Augustyn M. Cabral H. Chen N. Diaz Linhart Y. Cesar Levesque Z. Aebi M. Silverstein M.	2016	Reducing disparities in timely autism diagnosis through family navigation: Results from a randomized pilot trial	10.1176/appi.ps.201500162
62	Fernell E. Eriksson M.A. Gillberg C.	2013	Early diagnosis of autism and impact on prognosis: A narrative review	10.2147/CLEP.S41714
63	Fernell E. Hedvall Å. Westerlund J. Höglund Carlsson L. Eriksson M. Barnevik Olsson M. Holm A. Norrelgen F. Kjellmer L. Gillberg C.	2011	Early intervention in 208 Swedish preschoolers with autism spectrum disorder. A prospective naturalistic study	10.1016/j.ridd.2011.08.002
64	Filipek P.A. Accardo P.J. Ashwal S. Baranek G.T. Cook Jr. E.H. Dawson G. Gordon B. Gravel J.S. Johnson C.P. Kallen R.J. Levy S.E. Minshew N.J. Ozonoff S. Prizant B.M. Rapin I. Rogers S.J. Stone W.L. Teplin S.W. Tuchman R.F. Volkmar F.R.	2000	Practice parameter: Screening and diagnosis of autism. Report of the quality standards subcommittee of the American Academy of Neurology and the Child Neurology Society	10.1212/WNL.55.4.468
65	Filippo M. Antonio N.	2015	Parental stress as an outcome measure in early intervention for autism spectrum disorders	10.1007/s00787-015-0714-4
66	Flanagan J.E. Landa R. Bhat A. Bauman M.	2012	Head lag in infants at risk for autism: A preliminary study	10.5014/ajot.2012.004192
67	Fletcher-Watson S. McConachie H.	2017	The Search for an Early Intervention Outcome Measurement Tool in Autism	10.1177/1088357615583468
68	Fossum K.-L. Williams L. Garon N. Bryson S.E. Smith I.M.	2018	Pivotal response treatment for preschoolers with autism spectrum disorder: Defining a predictor profile	10.1002/aur.1859
69	Franchini M. Wood H. Glaser B. Gentaz E. Eliez S. Schaer M.	2015	Measuring social orienting to aid early diagnosis of young children with autism spectrum disorders and to quantify the effect of therapeutic intervention	10.1007/s00787-015-0714-4
70	Freitag C.M. Jensen K. Teufel K. Luh M. Todorova A. Lalk C. Vllasaliu L.	2020	Empirically based developmental and behavioral intervention programs targeting the core symptoms and language development in toddlers and preschool children with autism spectrum disorder	10.1024/1422-4917/a000714
71	Freitag C.M. Feineis-Matthews S. Valerian J. Teufel K. Wilker C.	2012	The frankfurt early intervention program FFIP for preschool aged children with autism spectrum disorder: A pilot study	10.1007/s00702-012-0792-0
72	Fuller E.A. Oliver K. Vejnoska S.F. Rogers S.J.	2020	The effects of the early start denver model for children with autism spectrum disorder: A meta-analysis	10.3390/brainsci10060368
73	Fuller E.A. Kaiser A.P.	2020	The Effects of Early Intervention on Social Communication Outcomes for Children with Autism Spectrum Disorder: A Meta-analysis	10.1007/s10803-019-03927-z
74	Gao D. Yu T. Li C.-L. Jia F.-Y. Li H.-H.	2020	Effect of parental training based on Early Start Denver Model combined with intensive training on children with autism spectrum disorder and its impact on parenting stress	10.7499/j.issn.1008-8830.2020.02.014
75	García-Ron G. Carratalá F. Andreo-Lillo P. Mestre-Ricote J.L. Moya M.	2012	Early clinical indicators of pervasive development disorders	10.1016/j.anpedi.2011.08.013
76	Geretsegger M.	2014	TIME-A-an international RCT on the effectiveness of music therapy in ASD	10.1111/dmcn.12482-1
77	Graham S.F. Chevallier O.P. Kumar P. Türkoğlu O. Bahado-Singh R.O.	2016	High resolution metabolomic analysis of ASD human brain uncovers novel biomarkers of disease	10.1007/s11306-016-0986-9
78	Grahame V. Brett D. Dixon L. McConachie H. Lowry J. Rodgers J. Steen N. Le Couteur A.	2015	Managing Repetitive Behaviours in Young Children with Autism Spectrum Disorder (ASD): Pilot Randomised Controlled Trial of a New Parent Group Intervention	10.1007/s10803-015-2474-x
79	Grahame V. Dixon L. Mcconachie H. Brett D. Lecouteur A.	2014	Managing repetitive behaviours in young children with autism spectrum disorder (ASD): New parent group intervention	10.1111/dmcn.12485
80	Granich J. Dass A. Busacca M. Moore D. Anderson A. Venkatesh S. Duong T. Vellanki P. Richdale A. Trembath D. Cairns D. Marshall W. Rodwell T. Rayner M. Whitehouse A.J.O.	2016	Randomised controlled trial of an iPad based early intervention for autism: TOBY playpad study protocol	10.1186/s12887-016-0704-9
81	Granpeesheh D. Tarbox J. Dixon D.R. Carr E. Herbert M.	2009	Retrospective analysis of clinical records in 38 cases of recovery from autism.
82	Gray K. Taffe J.R. Brereton A.V. Keating C.M. Einfeld S.L. Tonge B.J.	2012	The trajectory of psychopathology in adults with autism	10.1111/j.1365-2788.2012.01583_4.x
83	Gray K.M. Tonge B.J. Brereton A.V. Taffe J.R. Keating C.M. Einfeld S.L.	2011	The trajectory of psychopathology in adults with autism	10.1111/j.1365-2788.2011.01474_2.x
84	Green J. Pickles A. Pasco G. Bedford R. Wan M.W. Elsabbagh M. Slonims V. Gliga T. Jones E. Cheung C. Charman T. Johnson M.	2017	Randomised trial of a parent-mediated intervention for infants at high risk for autism: longitudinal outcomes to age 3 years	10.1111/jcpp.12728
85	Grzadzinski R. Janvier D. Kim S.H.	2020	Recent Developments in Treatment Outcome Measures for Young Children With Autism Spectrum Disorder (ASD)	10.1016/j.spen.2020.100806
86	Gucuyener K. Soysal S. Ergenekon E. Koc E. Turkyilmaz C. Önal E. Atalay Y.	2015	Neurodevelopmental outcome of preterms (GA <30 weeks) at preschool age	10.1515/jpm-2015-2003
87	Gücüyener K. Soysal S. Ergenekon E. Bedir T. Kazanci E. Hirfanoglu I. Koc E. Turkyilmaz C. Onal E. Atalay Y.	2014	Neurodevelopmental and behaviour outcome of preterms (GA)	10.1136/archdischild-2014-307384.1045
88	Gulsrud A. Sterrett K. Kasari C.	2020	4.3 INITIAL EFFICACY OF A SHORT-TERM PARENT-MEDIATED INTERVENTION FOR CORE SOCIAL COMMUNICATION SKILLS: BABY JASPER	10.1016/j.jaac.2020.07.568
89	Hagerman R.J.	2016	Advances in research in fragile X syndrome
90	Hardan A. Gengoux G.W. Veenstra-VanderWeele J.	2020	NOVEL EARLY INTERVENTION IN AUTISM SPECTRUM DISORDER: BASIC PRINCIPLES AND NEW RESEARCH	10.1016/j.jaac.2020.07.565
91	Herbrecht E. Lazari O. Notter M. Kievit E. Schmeck K. Spiegel R.	2020	Short-Term and Highly Intensive Early Intervention FIAS: Two-Year Outcome Results and Factors of Influence	10.3389/fpsyt.2020.00687
92	Hernandez Ruiz E. Braden B.B.	2021	Improving a Parent Coaching Model of Music Interventions for Young Autistic Children	10.1093/jmt/thab008
93	Howlin P. Moss P.	2016	Do early childhood characteristics predict adult outcome in individuals with autism?
94	Howlin P. Savage S. Moss P. Tempier A. Rutter M.	2014	Cognitive and language skills in adults with autism: a 40-year follow-up.
95	Howlin P. Magiati I. Charman T.	2009	Systematic review of early intensive behavioral interventions for children with autism.
96	Ibaseta A. Rahman R. Andrade N.S. Skolasky R.L. Riley L.H. Cohen D.B. Sciubba D.M. Kebaish K.M. Neuman B.J.	2019	68. Early patient-reported outcomes can be used to identify patients at risk for poor 1-year outcomes in adult spinal deformity	10.1016/j.spinee.2019.05.081
97	Jansson B.S. Miniscalco C. Westerlund J. Kantzer A.-K. Fernell E. Gillberg C.	2016	Children who screen positive for autism at 2.5 years and receive early intervention: A prospective naturalistic 2-year outcome study	10.2147/NDT.S108899
98	K D.P. Srinath D.S. Seshadri D.S.P. Girimaji D.S.C. Kommu D.J.V.S.	2017	Lost time—Need for more awareness in early intervention of autism spectrum disorder	10.1016/j.ajp.2016.07.021
99	Kamio Y. Haraguchi H. Miyake A. Hiraiwa M.	2015	Brief report: Large individual variation in outcomes of autistic children receiving low-intensity behavioral interventions in community settings	10.1186/s13034-015-0039-6
100	Karanth P. Shaista S. Srikanth N.	2010	Efficacy of communication DEALL-An indigenous early intervention program for children with autism spectrum disorders	10.1007/s12098-010-0144-8
101	Kasari C. Gulsrud A. Paparella T. Hellemann G. Berry K.	2015	Randomized comparative efficacy study of parent-mediated interventions for toddlers with autism	10.1037/a0039080
102	Kasari C.	2002	Assessing Change in Early Intervention Programs for Children with Autism	10.1023/A:1020546006971
103	Kelley E. Naigles L. Fein D.	2010	An in-depth examination of optimal outcome children with a history of autism spectrum disorders	10.1016/j.rasd.2009.12.001
104	Kelly M.M. Li K.	2019	Poverty Toxic Stress and Education in Children Born Preterm	10.1097/NNR.0000000000000360
105	Ketcheson L. Hauck J. Ulrich D.	2017	The effects of an early motor skill intervention on motor skills levels of physical activity and socialization in young children with autism spectrum disorder: A pilot study	10.1177/1362361316650611
106	Ketcheson L.R. Pitchford E.A. Wentz C.F.	2020	The relationship among early functional milestones and core deficits in Autism Spectrum Disorder	10.1016/j.rasd.2020.101638
107	Kihara H. Nakano H. Nakamura T. Gima H.	2021	Infant's Behaviour Checklist for low birth weight infants and later neurodevelopmental outcome	10.1038/s41598-021-98884-y
108	Kitzerow J. Teufel K. Jensen K. Wilker C. Freitag C.M.	2020	Case-control study of the low intensive autism-specific early behavioral intervention A-FFIP: Outcome after one year	10.1024/1422-4917/a000661
109	Kitzerow J. Hackbusch M. Jensen K. Kieser M. Noterdaeme M. Fröhlich U. Taurines R. Geiler J. Wolff N. Roessner V. Bast N. Teufel K. Kim Z. Freitag C.M.	2020	Study protocol of the multi-centre randomised controlled trial of the Frankfurt Early Intervention Programme A-FFIP versus early intervention as usual for toddlers and preschool children with Autism Spectrum Disorder (A-FFIP study)	10.1186/s13063-019-3881-7
110	Kitzerow J. Teufel K. Wilker C. Freitag C.M.	2016	Using the brief observation of social communication change (BOSCC) to measure autism-specific development	10.1002/aur.1588
111	Klintwall L. Eldevik S. Eikeseth S.	2015	Narrowing the gap: Effects of intervention on developmental trajectories in autism	10.1177/1362361313510067
112	Klintwall L. Eikeseth S.	2012	Number and controllability of reinforcers as predictors of individual outcome for children with autism receiving early and intensive behavioral intervention: A preliminary study	10.1016/j.rasd.2011.07.009
113	Korbut S. Hedley D. Chetcuti L. Sahin E. Nuske H.J.	2020	Temperament predicts challenging behavior in children with autism spectrum disorder at age 5	10.1016/j.rasd.2019.101492
114	Kovshoff H. Hastings R.P. Remington B.	2011	Two-year outcomes for children with autism after the cessation of early intensive behavioral intervention	10.1177/0145445511405513
115	Krishnan R. Nesh M.T.J.A. Russell P.S.S. Russell S. Mammen P.	2016	The effectiveness of an intensive parent mediated multi-component early intervention for children with autism
116	Kuhn J. Levinson J. Udhnani M.D. Wallis K. Hickey E. Bennett A. Fenick A.M. Feinberg E. Broder-Fingert S.	2021	What Happens After a Positive Primary Care Autism Screen Among Historically Underserved Families? Predictors of Evaluation and Autism Diagnosis	10.1097/DBP.0000000000000928
117	Kutlu A. Cevher Bınıcı N.	2018	Does increased neutrophil-lymphocyte ratio predict autism spectrum disorder?	10.5455/apd.296339
118	LaBianca S. Appadurai V. Thompson W. Nordentoft M. Werge T. Buil A.	2019	SA133GENETIC PREDICTION OF TRANSITION FROM CHILDHOOD AND ADOLESCENT PSYCHIATRIC DISORDER TO SCHIZOPHRENIA	10.1016/j.euroneuro.2018.08.355
119	Laister D. Vivanti G. Marschik P.B. Fellinger J. Holzinger D.	2021	Enhancement of Social Communication Behaviors in Young Children With Autism Affects Maternal Stress	10.3389/fpsyt.2021.797148
120	Laister D. Stammler M. Vivanti G. Holzinger D.	2021	Social-communicative gestures at baseline predict verbal and nonverbal gains for children with autism receiving the Early Start Denver Model	10.1177/1362361321999905
121	Långh U. Perry A. Eikeseth S. Bölte S.	2021	Quality of Early Intensive Behavioral Intervention as a Predictor of Children's Outcome	10.1177/0145445520923998
122	LaSalle J.	2019	Placental and cord DNA methylation markers associated with child outcome in prospective autism studies	10.1038/s41386-019-0544-z
123	Lechago S.A. Carr J.E.	2008	Recommendations for reporting independent variables in outcome studies of early and intensive behavioral intervention for autism	10.1177/0145445507309034
124	Leung A.K.C. Kao C.P.	1999	Evaluation and management of the child with speech delay
125	Lian W.B. Ho S.K.Y. Choo S.H.T. Shah V.A. Chan D.K.L. Yeo C.L. Ho L.Y.	2012	Children with developmental and behavioural concerns in Singapore
126	Lombardo M.V. Busuoli E.M. Schreibman L. Stahmer A.C. Pramparo T. Landi I. Mandelli V. Bertelsen N. Barnes C.C. Gazestani V. Lopez L. Bacon E.C. Courchesne E. Pierce K.	2021	Pre-treatment clinical and gene expression patterns predict developmental change in early intervention in autism	10.1038/s41380-021-01239-2
127	Loureiro L.O. Howe J.L. Reuter M.S. Iaboni A. Calli K. Roshandel D. Pritišanac I. Moses A. Forman-Kay J.D. Trost B. Zarrei M. Rennie O. Lau L.Y.S. Marshall C.R. Srivastava S. Godlewski B. Buttermore E.D. Sahin M. Hartley D. Frazier T. Vorstman J. Georgiades S. Lewis S.M.E. Szatmari P. Bradley C.A. Tabet A.-C. Willems M. Lumbroso S. Piton A. Lespinasse J. Delorme R. Bourgeron T. Anagnostou E. Sche…	2021	A recurrent SHANK3 frameshift variant in Autism Spectrum Disorder	10.1038/s41525-021-00254-0
128	Luce S.C. Christian W.P. Anderson S.R. Troy P.J. Larsson E.V.	1992	Development of a continuum of services for children and adults with autism and other severe behavior disorders	10.1016/0891-4222(92)90037-7
129	Macdonald M. Lord C. Ulrich D.	2013	The relationship of motor skills and adaptive behavior skills in young children with autism spectrum disorders	10.1016/j.rasd.2013.07.020
130	MacDonald R. Parry-Cruwys D. Dupere S. Ahearn W.	2014	Assessing progress and outcome of early intensive behavioral intervention for toddlers with autism	10.1016/j.ridd.2014.08.036
131	Magiati I. Charman T. Howlin P.	2007	A two-year prospective follow-up study of community-based early intensive behavioural intervention and specialist nursery provision for children with autism spectrum disorders	10.1111/j.1469-7610.2007.01756.x
132	Magiati I. Howlin P.	2001	Monitoring the progress of preschool children with autism enrolled in early intervention programmes	10.1177/1362361301005004005
133	Maher G.M. O'Keeffe G.W. Kearney P.M. Kenny L.C. Dinan T.G. Mattsson M. Khashan A.S.	2018	Association of hypertensive disorders of pregnancy with risk of neurodevelopmental disorders in offspring a systematic review and meta-analysis	10.1001/jamapsychiatry.2018.0854
134	Malhi P. Sankhyan N.	2021	Intentional Self Harm in Children with Autism	10.1007/s12098-020-03276-1
135	Manning-Courtney P. Brown J. Molloy C.A. Reinhold J. Murray D. Sorensen-Burnworth R. Messerschmidt T. Kent B.	2003	Diagnosis and treatment of autism spectrum disorders	10.1016/S1538-5442(03)00108-1
136	Manohar H. Kandasamy P.	2021	Clinical outcomes of children with ASD – Preliminary findings from a 18 month follow up study	10.1016/j.ajp.2021.102816
137	Masi A. DIssanayake C. Alach T. Cameron K. Fordyce K. Frost G. Grove R. Heussler H. Silove N. Sulek R. Tucker M. Williams K. Eapen V.	2021	Clinical outcomes and associated predictors of early intervention in autism spectrum disorder: A study protocol	10.1136/bmjopen-2020-047290
138	Matson J.L. Rieske R.D.	2014	Are outcome measures for early intensive treatment of autism improving?	10.1016/j.rasd.2013.11.006
139	Matson J.L. Boisjoli J.A. Hess J.A. Wilkins J.	2010	Factor structure and diagnostic fidelity of the Baby and Infant Screen for Children with aUtIsm TraitsPart 1 (BISCUITpart 1)	10.3109/17518420903213576
140	Matson J.L.	2007	Determining treatment outcome in early intervention programs for autism spectrum disorders: A critical analysis of measurement issues in learning based interventions	10.1016/j.ridd.2005.07.006
141	McConachie H. Parr J.R. Glod M. Hanratty J. Livingstone N. Oono I.P. Robalino S. Baird G. Beresford B. Charman T. Garland D. Green J. Gringras P. Jones G. Law J. Le Couteur A.S. Macdonald G. McColl E.M. Morris C. Rodgers J. Simonoff E. Terwee C.B. Williams K.	2015	Systematic review of tools to measure outcomes for young children with autism spectrum disorder	10.3310/hta19410
142	Mcconachie H. Oono I.	2013	Cochrane in context: Parent-mediated early intervention for young children with autism spectrum disorders (ASD)	10.1002/ebch.1954
143	McDonald N.M. Senturk D. Scheffler A. Brian J.A. Carver L.J. Charman T. Chawarska K. Curtin S. Hertz-Piccioto I. Jones E.J.H. Klin A. Landa R. Messinger D.S. Ozonoff S. Stone W.L. Tager-Flusberg H. Webb S.J. Young G. Zwaigenbaum L. Jeste S.S.	2020	Developmental Trajectories of Infants with Multiplex Family Risk for Autism: A Baby Siblings Research Consortium Study	10.1001/jamaneurol.2019.3341
144	McDonald N.M. Varcin K.J. Bhatt R. Wu J.Y. Sahin M. Nelson C.A. Jeste S.S.	2017	Early autism symptoms in infants with tuberous sclerosis complex	10.1002/aur.1846
145	Messinger D. Young G.S. Ozonoff S. Dobkins K. Carter A. Zwaigenbaum L. Landa R.J. Charman T. Stone W.L. Constantino J.N. Hutman T. Carver L.J. Bryson S. Iverson J.M. Strauss M.S. Rogers S.J. Sigman M.	2013	Beyond autism: A baby siblings research consortium study of high-risk children at three years of age	10.1016/j.jaac.2012.12.011
146	Mira Coelho A. da Conceição V.	2021	Predictors in ASD: The Importance of Parents' Perception	10.3389/fpsyt.2021.506148
147	Molnár C. Eldevik S.	2017	Behavioral intervention for preschool children with autism - Outcome of parent-based intervention	10.1024/1422-4917/a000469
148	Moreno C. Mayoral M. Diaz-Caneja C.	2013	Early intervention in mental disorders: Specific programmes developed in an urban setting in Spain	10.1007/s00787-013-0423-9
149	Mubaiwa L. Aziz L. Govender R. Govender V.	2012	Pervasive developmental disorders: Clinical characters and outcome in African children	10.1111/j.1469-8749.2012.04283.x
150	Mukaddes N.M.	2012	Optimal outcome in ASD with early intensive behavioral intervention: A prospective follow up study in Istanbul Turkey	10.1016/j.neurenf.2012.05.052
151	Mundy P. Crowson M.	1997	Joint attention and early social communication: Implications for research on inervention with autism	10.1023/A:1025802832021
152	Muratori F. Narzisi A.	2014	Exploratory study describing 6 month outcomes for young children with autism who receive treatment as usual in Italy	10.2147/NDT.S58308
153	Nah Y.-H. Young R.L. Brewer N.	2014	Using the Autism Detection in Early Childhood (ADEC) and Childhood Autism Rating Scales (CARS) to predict long term outcomes in children with autism spectrum disorders	10.1007/s10803-014-2102-1
154	Nair M.K.C. Russell P.S.S. George B. Prasanna G.L. Bhaskaran D. Leena M.L. Russell S. Mammen P.	2014	CDC Kerala 9: Effectiveness of Low Intensity Home Based Early Intervention for Autism Spectrum Disorder in India	10.1007/s12098-014-1474-8
155	Nair M.K.C. Russell P.S.S. George B. Prasanna G.L. Bhaskaran D. Leena M.L. Russell S. Mammen P.	2014	CDC Kerala 9: Effectiveness of Low Intensity Home Based Early Intervention for Autism Spectrum Disorder in India	10.1007/s12098-014-1474-8
156	Nakano H. Kihara H. Takaya R. Taga G. Nakano J. Konishi Y.	2011	The relationship between fidgety general movements (GMS) and developmental outcome in the low birth weight infants	10.1016/j.physio.2011.04.002
157	Ni G. Lee S.H.	2019	SA29THE GENETIC RELATIONSHIP BETWEEN REPRODUCTIVE BEHAVIOUR TRAITS AND SIX PSYCHIATRIC DISORDERS	10.1016/j.euroneuro.2018.08.251
158	Novak I. Morgan C.	2019	High-risk follow-up: Early intervention and rehabilitation	10.1016/B978-0-444-64029-1.00023-0
159	Oono I. Honey E. Mcconachie H.	2013	Parent-mediated early intervention for youngchildren with autism spectrum disorders: A Cochrane systematic review and meta-analyses	10.1111/dmcn.12259
160	Oono I.P. Honey E.J. Mcconachie H.	2013	Parent-mediated early intervention for young children with autism spectrum disorders (ASD)	10.1002/14651858.CD009774.pub2
161	Oono I.P. Honey E.J. Mcconachie H.	2013	Parent-mediated early intervention for young children with autism spectrum disorders (ASD)	10.1002/ebch.1952
162	Orinstein A.J. Helt M. Troyb E. Tyson K.E. Barton M.L. Eigsti I.-M. Naigles L. Fein D.A.	2014	Intervention for optimal outcome in children and adolescents with a history of autism	10.1097/DBP.0000000000000037
163	Ozturk Y. Vivanti G. Uljarevic M. Dissanayake C. Capes K. Duncan E. Feary J. Jones C. Ahluwalia H.K. Kirby L. Massey A. Master B. Pell D. Pye K. Rajapakse H. Reynolds J. Upson S. Zierhut C. Victorian ASELCC Team	2016	Treatment-related changes in children's communication impact on maternal satisfaction and psychological distress	10.1016/j.ridd.2016.05.021
164	Padhy S.K. Choudhury S. Jhanda S.	2018	Earlier the 'early intervention' in autism spectrum disorder better the outcome: A case report
165	Pasco G.	2018	The value of early intervention for children with autism	10.1016/j.paed.2018.06.001
166	Paynter J. Trembath D. Lane A.	2018	Differential outcome subgroups in children with autism spectrum disorder attending early intervention	10.1111/jir.12504
167	Penner M. Rayar M. Bashir N. Roberts W. Hancock-Howard R. Coyte P.	2014	Cost-effectiveness analysis comparing pre-diagnosis treatment for autism spectrum disorder with the ontario autism program
168	Perera H. Jeewandara K.C. Seneviratne S. Guruge C.	2016	Outcome of home-based early intervention for autism in Sri Lanka: Follow-up of a cohort and comparison with a nonintervention group	10.1155/2016/3284087
169	Peters-Scheffer N. Didden R. Korzilius H. Sturmey P.	2013	Therapist characteristics predict discrete trial teaching procedural fidelity	10.1352/1934-9556-51.4.263
170	Pijl M. Buitelaar J. Oosterling I.	2015	Does the brief observation of social communication change (BOSCC) help moving forward in measuring change in early autism intervention studies?	10.1007/s00787-015-0714-4
171	Pinchefsky E.F. Accogli A. Shevell M.I. Saint-Martin C. Srour M.	2019	Developmental outcomes in children with congenital cerebellar malformations	10.1111/dmcn.14059
172	Pye K. Jackson H. Iacono T. Shiell A.	2021	Early intervention for young children with autism spectrum disorder: protocol for a scoping review of economic evaluations	10.1186/s13643-021-01847-7
173	Rapin I.	1991	Autistic children: Diagnosis and clinical features
174	Reichow B. Barton E.E. Boyd B.A. Hume K.	2012	Early intensive behavioral intervention (EIBI) for young children with autism spectrum disorders (ASD).
175	Remington B. Hastings R.P. Kovshoff H. Espinosa F.D. Jahr E. Brown T. Alsford P. Lemaic M. Ward N.	2007	Early intensive behavioral intervention: Outcomes for children with autism and their parents after two years	10.1352/0895-8017(2007)112[418:EIBIOF]2.0.CO
176	Roberts J. Williams K. Carter M. Evans D. Parmenter T. Silove N. Clark T. Warren A.	2011	A randomised controlled trial of two early intervention programs for young children with autism: Centre-based with parent program and home-based	10.1016/j.rasd.2011.03.001
177	Rogers C. Smyser T. Inder T. Neil J.	2013	Neonatal white matter development in very preterm infants and developmental outcome at age 2	10.1111/cts.12047
178	Rogers S.J. Estes A. Lord C. Munson J. Rocha M. Winter J. Greenson J. Colombi C. Dawson G. Vismara L.A. Sugar C.A. Hellemann G. Whelan F. Talbott M.	2019	A Multisite Randomized Controlled Two-Phase Trial of the Early Start Denver Model Compared to Treatment as Usual	10.1016/j.jaac.2019.01.004
179	Rogers S.J.	1998	Neuropsychology of autism in young children and its implications for early intervention	10.1002/(SICI)1098-2779(1998)4:2<104::AID-MRDD7>3.0.CO
180	Ruble L. McGrew J.H.	2013	Teacher and child predictors of achieving iep goals of children with Autism	10.1007/s10803-013-1884-x
181	Ruta L. Colombi C. Cigala V. Siracusano R. Boncoddo M. Famà F. Narzisi A. Pioggia G. Gagliano A. Muratori F.	2015	Prima Pietra: A research and clinical program on early detection and intervention in Italy	10.1007/s00787-015-0714-4
182	Salt J. Shemilt J. Sellars V. Boyd S. Coulson T. McCool S.	2002	The Scottish centre for autism preschool treatment programme. II: The results of a controlled treatment outcome study	10.1177/1362361302006001004
183	Sandbank M. Bottema-Beutel K. Crowley S. Cassidy M. Dunham K. Feldman J.I. Crank J. Albarran S.A. Raj S. Mahbub P. Woynaroski T.G.	2020	Project AIM: Autism intervention meta-analysis for studies of young children	10.1037/bul0000215
184	Sano M. Yoshimura Y. Hirosawa T. Hasegawa C. An K.-M. Tanaka S. Naitou N. Kikuchi M.	2021	Joint attention and intelligence in children with autism spectrum disorder without severe intellectual disability	10.1002/aur.2600
185	Sapra S. Kaushal T. Kabra M. Das G.P. Pradhan A.	2016	Cross-cultural adaptation reliability and validity of the autism treatment evaluation checklist in hindi
186	Schaer M. Franchini M. Eliez S.	2014	Latest findings in autism research How do they support the importance of early diagnosis and immediate intervention?	10.4414/sanp.2014.00299
187	Schertz H.H. Liu X. Odom S.L. Baggett K.M.	2021	Parents’ application of mediated learning principles as predictors of toddler social initiations	10.1177/13623613211061128
188	Schmock H. Vangkilde A. Larsen K.M. Fischer E. Birknow M.R. Jepsen J.R.M. Olesen C. Skovby F. Plessen K.J. Mørup M. Hulme O. Baaré W.F.C. Didriksen M. Siebner H.R. Werge T. Olsen L.	2015	The Danish 22q11 research initiative	10.1186/s12888-015-0594-7
189	Sheppard K.W. Boone K.M. Gracious B. Klebanoff M.A. Rogers L.K. Rausch J. Bartlett C. Coury D.L. Keim S.A.	2017	Effect of Omega-3 and -6 Supplementation on Language in Preterm Toddlers Exhibiting Autism Spectrum Disorder Symptoms	10.1007/s10803-017-3249-3
190	Shi B. Wu W. Dai M. Zeng J. Luo J. Cai L. Wan B. Jing J.	2021	Cognitive Language and Behavioral Outcomes in Children With Autism Spectrum Disorders Exposed to Early Comprehensive Treatment Models: A Meta-Analysis and Meta-Regression	10.3389/fpsyt.2021.691148
191	Silva L.M.T. Ayres R. Schalock M.	2008	Outcomes of a pilot training program in a Qigong massage intervention for young children with autism	10.5014/ajot.62.5.538
192	Smith D.P. Hayward D.W. Gale C.M. Eikeseth S. Klintwall L.	2021	Treatment Gains from Early and Intensive Behavioral Intervention (EIBI) are Maintained 10 Years Later	10.1177/0145445519882895
193	Smith T. Klorman R. Mruzek D.W.	2015	Predicting Outcome of Community-Based Early Intensive Behavioral Intervention for Children with Autism	10.1007/s10802-015-0002-2
194	Sone B.J. Kaat A.J. Roberts M.Y.	2021	Measuring parent strategy use in early intervention: Reliability and validity of the Naturalistic Developmental Behavioral Intervention Fidelity Rating Scale across strategy types	10.1177/13623613211015003
195	Stahmer A.C. Schreibman L. Cunningham A.B.	2011	Toward a technology of treatment individualization for young children with autism spectrum disorders	10.1016/j.brainres.2010.09.043
196	Strauss K. Benvenuto A. Battan B. Siracusano M. Terribili M. Curatolo P. Fava L.	2015	Promoting Shared Decision Making to strengthen outcome of young children with Autism Spectrum Disorders: The role of staff competence	10.1016/j.ridd.2014.11.016
197	Strauss K. Mancini F. Fava L.	2013	Parent inclusion in early intensive behavior interventions for young children with ASD: A synthesis of meta-analyses from 2009 to 2011	10.1016/j.ridd.2013.06.007
198	Strauss K. Vicari S. Valeri G. D'Elia L. Arima S. Fava L.	2012	Parent inclusion in Early Intensive Behavioral Intervention: The influence of parental stress parent treatment fidelity and parent-mediated generalization of behavior targets on child outcomes	10.1016/j.ridd.2011.11.008
199	Sullivan M. Finelli J. Marvin A. Garrett-Mayer E. Bauman M. Landa R.	2007	Response to joint attention in toddlers at risk for autism spectrum disorder: A prospective study	10.1007/s10803-006-0335-3
200	Sung Y.-S. Lin L.-Y.	2019	Preliminary Study on Physical Activity and Motor Performance in Preschool Children with Autism Spectrum Disorder	10.1016/j.apmr.2019.08.321
201	Swanson M.R. Hazlett H.C.	2019	White matter as a monitoring biomarker for neurodevelopmental disorder intervention studies	10.1186/s11689-019-9295-8
202	Szatmari P. Bryson S.E. Boyle M.H. Streiner D.L. Duku E.	2003	Predictors of outcome among high functioning children with autism and Asperger syndrome	10.1111/1469-7610.00141
203	Takagsihi J. Dabrow S. Lilly C. Adams C. Hinojosa S. Armstrong K.	2018	School psychologists in continuity clinic	10.1542/peds.141.1-MeetingAbstract.43
204	Tan A. Semmel E.S. Wolf I. Hammett B. Ilardi D.	2020	Implementing standard screening for autism spectrum disorder in CHD	10.1017/S1047951120001626
205	Titlestad K.B. Eldevik S.	2019	Brief Report: Modest but Clinically Meaningful Effects of Early Behavioral Intervention in Twins with Rett Syndrome—A Case Study	10.1007/s10803-019-04185-9
206	Toldo M. Varishthananda S. Einspieler C. Tripathi N. Singh A. Verma S.K. Vishwakarma K. Zhang D. Dwivedi A. Gupta R. Karn S. Kerketta N. Narayan R. Nikam Singh K. Rani S. Singh A. Singh D. Singh K.P. Singh N. Singh N. Singh R. Singh S.P. Srivastava R. Srivastava S. Srivastava S. Yadav G. Yadav P. Yadav S. Yadav S. Marschik P.B. Einspieler C.	2020	Enhancing early detection of neurological and developmental disorders and provision of intervention in low-resource settings in Uttar Pradesh India: Study protocol of the G.A.N.E.S.H. programme	10.1136/bmjopen-2020-037335
207	Tonge B. Brereton A. Kiomall M. Mackinnon A. King N. Rinehart N.	2006	Effects on parental mental health of an education and skills training program for parents of young children with autism: A randomized controlled trial	10.1097/01.chi.0000205701.48324.26
208	Tonge B.J. Bull K. Brereton A. Wilson R.	2014	A review of evidence-based early intervention for behavioural problems in children with autism spectrum disorder: The core components of effective programs child-focused interventions and comprehensive treatment models	10.1097/YCO.0000000000000043
209	Touzet S. Occelli P. Schröder C. Manificat S. Gicquel L. Stanciu R. Schaer M. Oreve M.-J. Speranza M. Denis A. Zelmar A. Falissard B. Georgieff N. Bahrami S. Geoffray M.-M.	2017	Impact of the Early Start Denver Model on the cognitive level of children with autism spectrum disorder: Study protocol for a randomised controlled trial using a two-stage Zelen design	10.1136/bmjopen-2016-014730
210	Towle P.O. Vacanti-Shova K. Shah S. Higgins-D'alessandro A.	2014	School-aged functioning of children diagnosed with autism spectrum disorder before age three: Parent-reported diagnostic adaptive medication and school placement outcomes	10.1007/s10803-013-1997-2
211	Tsekoura E.	2017	Long term characteristics of autistic spectrum disorder in preterm compared to term	10.1080/2331205X.2017.1408251
212	Turner L.M. Stone W.L. Pozdol S.L. Coonrod E.E.	2006	Follow-up of children with autism spectrum disorders from age 2 to age 9	10.1071/AR05130
213	Umemoto S. Sakamoto I. Abe K. Ishikita A. Yamasaki Y. Hiasa K.-I. Ide T. Tsutsui H.	2020	Preoperative threshold for normalizing right ventricular volume after transcatheter closure of adult atrial septal defect	10.1253/circj.CJ-20-0136
214	Valenti M. Cerbo R. Masedu F. De Caris M. Sorge G.	2010	Intensive intervention for children and adolescents with autism in a community setting in Italy: A single-group longitudinal study	10.1186/1753-2000-4-23
215	Vanvuchelen M. De Weerdt W.	2010	The contribution of imitation assessment and imitation training to a personalised clinical diagnosis and early intervention of young children with autism spectrum disorders	10.1111/j.1469-8749.2010.03682.x
216	Vivanti G. Dissanayake C.	2016	Outcome for Children Receiving the Early Start Denver Model Before and After 48 Months	10.1007/s10803-016-2777-6
217	Vivanti G. Kasari C. Green J. Mandell D. Maye M. Hudry K.	2018	Implementing and evaluating early intervention for children with autism: Where are the gaps and what should we do?	10.1002/aur.1900
218	Vivanti G. Manzi B. Benvenuto A. Battan B. Curatolo P.	2012	An Italian prospective study of children with autism spectrum disorders: Can early treatment change the outcome?	10.1111/j.1469-8749.2012.04283.x
219	Waddington H. van der Meer L. Sigafoos J.	2021	Supporting parents in the use of the early start Denver model as an intervention program for their young children with autism spectrum disorder	10.1080/20473869.2019.1585694
220	Wainer A.L. Arnold Z.E. Leonczyk C. Valluripalli Soorya L.	2021	Examining a stepped-care telehealth program for parents of young children with autism: a proof-of-concept trial	10.1186/s13229-021-00443-9
221	Webb S.J. Jones E.J. Kelly J. Dawson G.	2014	The motivation for very early intervention for infants at high risk for autism spectrum disorders	10.3109/17549507.2013.861018
222	Weitlauf A.S. Broderick N. Stainbrook J.A. Taylor J.L. Herrington C.G. Nicholson A.G. Santulli M. Dykens E.M. Juárez A.P. Warren Z.E.	2020	Mindfulness-based stress reduction for parents implementing early intervention for autism: An RCT	10.1542/peds.2019-1895K
223	Whitehouse A.J.O. Granich J. Alvares G. Busacca M. Cooper M.N. Dass A. Duong T. Harper R. Marshall W. Richdale A. Rodwell T. Trembath D. Vellanki P. Moore D.W. Anderson A.	2017	A randomised controlled trial of an iPad-based application to complement early behavioural intervention in Autism Spectrum Disorder	10.1111/jcpp.12752
224	Wong V.C.N. Kwan Q.K.	2010	Randomized controlled trial for early intervention for Autism: A pilot study of the Autism 1-2-3 project	10.1007/s10803-009-0916-z
225	Yatawara C.J. Einfeld S.L. Hickie I.B. Davenport T.A. Guastella A.J.	2016	The effect of oxytocin nasal spray on social interaction deficits observed in young children with autism: A randomized clinical crossover trial	10.1038/mp.2015.162
226	Yau C.H. Ip C.L. Chau Y.Y.	2018	The therapeutic effect of scalp acupuncture on natal autism and regressive autism	10.1186/s13020-018-0189-6
227	Young E. Bechard N. Aiyadurai R. Jegathesan T. Hughes S.	2015	The pediatric developmental passport: How to ensure families are accessing the right care
228	Zachor D.A. Ben-Itzchak E.	2017	Variables affecting outcome of early intervention in autism spectrum disorder	10.1055/s-0037-1601444
229	Zhou B. Xu Q. Li H. Zhang Y. Wang Y. Rogers S.J. Xu X.	2018	Effects of Parent-Implemented Early Start Denver Model Intervention on Chinese Toddlers with Autism Spectrum Disorder: A Non-Randomized Controlled Trial	10.1002/aur.1917
230	Zirakashvili M. Gabunia M. Tatishvili N. Lomidze G. Janelidze M.	2018	Predictors of better outcome in children with autism spectrum disorders: A pilot study in Georgia	10.1111/dmcn.13789
231	Zwaigenbaum L. Bauman M.L. Choueiri R. Kasari C. Carter A. Granpeesheh D. Mailloux Z. Roley S.S. Wagner S. Fein D. Pierce K. Buie T. Davis P.A. Newschaffer C. Robins D. Wetherby A. Stone W.L. Yirmiya N. Estes A. Hansen R.L. McPartland J.C. Natowicz M.R.	2015	Early Intervention for children with autism spectrum disorder under 3 years of age: Recommendations for practice and research	10.1542/peds.2014-3667E
232	2020		Autism spectrum disorders (ASD) - A puzzle waiting to be solved!

## Sheet: After removing duplicates
	Authors	Year	Title	DOI	Cod
1	Aaronson B; Estes A; Rogers SJ; Dawson G; Bernier R	2021	The Early Start Denver Model Intervention and Mu Rhythm Attenuation in Autism Spectrum Disorders	10.1007/s10803-021-05190-7	8
2	Abdelwareth L.M. Ghandour H.H. Abdelhakim A.S. Elrefaie D.A. Shata M.O.	2020	Screening of autism spectrumdisorder in metabolic disorders by M-CHAT R/F	10.1093/qjmed/hcaa047.011	6
3	Abouzeid N; Rivard M; Mello C; Mestari Z; Boule M; Guay C	2020	Parent coaching intervention program based on the Early Start Denver Model for children with autism spectrum disorder: Feasibility and acceptability study	10.1016/j.ridd.2020.103747	5
4	Adams D, Hastings RP, Alston-Knox C, Cianfaglione R, Eden K, Felce D, Griffith G, Moss J, Stinton C, Oliver C.	2018	Using Bayesian methodology to explore the profile of mental health and well-being in 646 mothers of children with 13 rare genetic syndromes in relation to mothers of children with autism	10.1186/s13023-018-0924-1	6
5	Afonso VI	2020	Compact scalar field solutions in EiBI gravity	10.1142/S0218271820410114	10
6	Agius M; Shah S; Ramkisson R; Murphy S; Zaman R	2009	DEVELOPING OUTCOME MEASURES FOR SERIOUS MENTAL ILLNESS; USING EARLY INTERVENTION AS AN EXAMPLE		4
7	Aishworiya R. Goh T.J. Sung M. Tay S.K.H.	2021	Correlates of adaptive skills in children with autism spectrum disorder	10.1177/1362361321997287	6
8	Akinci AT; Akturk Y; Tutunculer B; Orakdogen M; Simsek O	2021	The effects of the early and ultra-early intervention on the outcome in aneurysmatic subarachnoid hemorrhage	10.14744/tjtes.2020.49196	4
9	Akram B., Batool M., Rafi Z., Akram A.,	2017	Prevalence and predictors of non-suicidal self-injury among children with autism spectrum disorder	10.12669/pjms.335.12931	6
10	Al Maskari T.S., Melville C.A., Willis D.S.,	2018	Systematic review: Cultural adaptation and feasibility of screening for autism in non-English speaking countries	10.1186/s13033-018-0200-8	1
11	Albers D; Meining A; Hann A; Ayoub YK; Schumacher B	2021	Direct endoscopic necrosectomy in infected pancreatic necrosis using lumen-apposing metal stents: Early intervention does not compromise outcome	10.1055/a-1341-0654	4
12	Albrecht EC; Kaelin VC; Rigau BL; Dooling-Litfin JK; Scully EA; Murphy NJ; McManus BM; Khetani MA	2020	Pilot implementation of an electronic patient-reported outcome measure for planning and monitoring participation-focused care in early intervention	10.1186/s12911-020-01189-9	4
13	Alonim H.A., Lieberman I., Tayar D., Scheingesicht G., Braude H.D.,	2019	A comparative study of infants and toddlers treated with The Mifne Approach intervention for Autism Spectrum Disorder	10.1016/B978-0-12-818466-0.00016-2	7
14	Alsayouf H.A., Talo H., Biddappa M.L., De Los Reyes E.,	2021	Risperidone or aripiprazole can resolve autism core signs and symptoms in young children: Case study	10.3390/children8050318	6
15	Alvari G., Coviello L., Furlanello C.,	2021	EYE-C: Eye-Contact Robust Detection and Analysis during Unconstrained Child-Therapist Interactions in the Clinical Setting of Autism Spectrum Disorders	10.3390/BRAINSCI11121555	6
16	Amminger GP; Henry LP; Harrigan SM; Harris MG; Alvarez-Jimenez M; Herrman H; Jackson HJ; McGorry PD	2011	Outcome in early-onset schizophrenia revisited: Findings from the Early Psychosis Prevention and Intervention Centre long-term follow-up study	10.1016/j.schres.2011.06.009	4
17	Anderson DK, Liang JW, Lord C.	2014	Predicting young adult outcome among more and less cognitively able individuals with autism spectrum disorders	10.1111/jcpp.12178	6
18	Anderson DK, Oti RS, Lord C, Welch K.	2009	Patterns of growth in adaptive social abilities among children with autism spectrum disorders	10.1007/s10802-009-9326-0	6
19	Arco L.,	1997	Improving Program Outcome with Process-Based Performance Feedback	10.1300/J075v17n01_03	4
20	Arróniz-Pérez M.L., Bencomo-Pérez R.,	2018	Alternative treatments in autism spectrum disorders: A bibliographical review between 2000 and 2016. [Alternativas de tratamiento en los trastornos del espectro autista: Una revisión bibliográfica entre 2000 y 2016]	10.21134/rpcna.2018.05.1.3	1
21	Ashburner J, Rodger S, Ziviani J, Jones J.	2014	Occupational therapy services for people with autism spectrum disorders: current state of play, use of evidence and future learning priorities	10.1111/1440-1630.12083	5
22	Bacon EC, Dufek S, Schreibman L, Stahmer AC, Pierce K, Courchesne E.	2014	Measuring outcome in an early intervention program for toddlers with autism spectrum disorder: use of a curriculum-based assessment	10.1155/2014/964704	7
23	Baghdadli A, Assouline B, Sonié S, Pernon E, Darrou C, Michelon C, Picot MC, Aussilloux C, Pry R.	2012	Developmental trajectories of adaptive behaviors from early childhood to adolescence in a cohort of 152 children with autism spectrum disorders	10.1007/s10803-011-1357-z	6
24	Baird G., Cass H., Slonims V.,	2003	Diagnosis of autism	10.1136/bmj.327.7413.488	1
25	Baker B.L. Feinfield K.A.	2003	Early intervention	10.1097/00001504-200309000-00003	1
26	Baker-Ericzén M.J., Brookman-Frazee L., Stahmer A.,	2005	Stress levels and adaptability in parents of toddlers with and without autism spectrum disorders	10.2511/rpsd.30.4.194	5
27	Bal V.H. Fok M. Lord C. Smith I.M. Mirenda P. Szatmari P. Vaillancourt T. Volden J. Waddell C. Zwaigenbaum L. Bennett T. Duku E. Elsabbagh M. Georgiades S. Ungar W.J. Zaidman-Zait A.	2020	Predictors of longer-term development of expressive language in two independent longitudinal cohorts of language-delayed preschoolers with Autism Spectrum Disorder	10.1111/jcpp.13117	6
28	Bala P.,	2018	SCHOLASTIC BACKWARDNESS - REMEDIAL STRATEGIES	https://www.scopus.com/inward/record.uri?eid=2-s2.0-85122542009&partnerID=40&md5=6e4c1e08bf405be325f0c0c512b4dea3	1
29	Barbaro J., Halder S.,	2016	Early Identification of Autism Spectrum Disorder: Current Challenges and Future Global Directions	10.1007/s40474-016-0078-6	1
30	Barbaro J., Yaari M.,	2020	Study protocol for an evaluation of ASDetect - A Mobile application for the early detection of autism	10.1186/s12887-019-1888-6	1
31	Bardhan S., Ullah M.A., Ahmed H.U., Rabbani M.G., Mamun K.A.A.,	2017	Autism Express-a cloud based framework for autism screening, confirmation and intervention	10.1109/TENCON.2016.7848032	1
32	Baril EM; Humphreys BP	2017	An Evaluation of the Research Evidence on the Early Start Denver Model	10.1177/1053815117722618	1
33	Barnevik Olsson M, Lundström S, Westerlund J, Giacobini MB, Gillberg C, Fernell E.	2016	Preschool to School in Autism: Neuropsychiatric Problems 8 Years After Diagnosis at 3 Years of Age	10.1007/s10803-016-2819-0	6
34	Barrett A.C. Vernon T.W. McGarry E.S. Holden A.N. Bradshaw J. Ko J.A. Horowitz E.J. German T.C.	2020	Social responsiveness and language use associated with an enhanced PRT approach for young children with ASD: Results from a pilot RCT of the PRISM model	10.1016/j.rasd.2019.101497	7
35	Bartolotta T., Rizzolo D.,	2019	Recognizing autism spectrum disorder	10.1097/01.JAA.0000569776.76198.e1	1
36	Basu S. Stone J.	2011	Excessive computer games and internet use addiction vs epiphenomenon: A case series	NA	4
37	Bauminger-Zviely N., Shefer A.,	2021	Naturalistic evaluation of preschoolers’ spontaneous interactions: The Autism Peer Interaction Observation Scale	10.1177/1362361321989919	6
38	Beaudoin A.J. Sébire G. Couture M.	2019	Parent-mediated intervention tends to improve parent-child engagement and behavioral outcomes of toddlers with ASD-positive screening: A randomized crossover trial	10.1016/j.rasd.2019.101416	9
39	Beglinger L; Smith T	2005	Concurrent validity of social subtype and IQ after early intensive behavioral intervention in children with autism: A preliminary investigation	10.1007/s10803-005-3292-3	5
40	Bejarano-Martín Á. Canal-Bedia R. Magán-Maganto M. Fernández-Álvarez C. Martín-Cilleros M.V. Sánchez-Gómez M.C. García-Primo P. Rose-Sweeney M. Boilson A. Linertová R. Roeyers H. Van der Paelt S. Schendel D. Warberg C. Cramer S. Narzisi A. Muratori F. Scatonni M.L. Moilanen I. Yliherva A. Saemundsen E. Jónsdóttir S.L. Efrim-Budisteanu M. Arghir A. Papuc S.M. Vicente A. Rasga C. Rogé B. Guillon Q.…	2021	P.0343 Early detection diagnosis and intervention services for children with autism spectrum disorder across europe according to the gross domestic product	10.1016/j.euroneuro.2021.10.326	5
41	Bejarano-Martín Á., Canal-Bedia R., Magán-Maganto M., Fernández-Álvarez C., Lóa-Jónsdóttir S., Saemundsen E., Vicente A., Café C., Rasga C., García-Primo P., Posada M.,	2020	Efficacy of focused social and communication intervention practices for young children with autism spectrum disorder: A meta-analysis	10.1016/j.ecresq.2020.01.004	1
42	Bejnö H., Roll-Pettersson L., Klintwall L., Långh U., Odom S.L., Bölte S.,	2021	Adapting the preschool environment to the needs of children on the autism spectrum in Sweden: A quasi-experimental study	10.1080/11038128.2021.1993330	6
43	Ben Itzchak E. Zachor D.A.	2009	Change in autism classification with early intervention: Predictors and outcomes	10.1016/j.rasd.2009.05.001	11
44	Ben Itzchak E. Zachor D.A.	2011	Who benefits from early intervention in autism spectrum disorders?	10.1016/j.rasd.2010.04.018	11
45	Ben-Itzchak E; Zachor DA	2007	The effects of intellectual functioning and autism severity on outcome of early behavioral intervention for children with autism	10.1016/j.ridd.2006.03.002	0
46	Bent C.A. Dissanayake C. Barbaro J.	2015	Mapping the diagnosis of autism spectrum disorders in children aged under 7 years in Australia 2010–2012	10.5694/mja14.00328	6
47	Bent S., Wahlberg J., Chen Y., Widjaja F., McDonald M.G., Hendren R.L.,	2020	Quality of Life Among School-Age Children With Autism: The Oak Hill School Outcomes Study	10.1016/j.spen.2020.100808	6
48	Benvenuto A., Marciano S., Capuano I., Curatolo P.,	2013	An update on autism spectrum disorders in children	https://www.scopus.com/inward/record.uri?eid=2-s2.0-84876548656&partnerID=40&md5=c29504b405f49f50e2723d44b22c9b9d	1
49	Bertamini G, Bentenuto A, Perzolli S, Paolizzi E, Furlanello C, Venuti P.	2021	Quantifying the Child-Therapist Interaction in ASD Intervention: An Observational Coding System	10.3390/brainsci11030366	7
50	Bessiri A; Ourabah K; Zerguini TH	2021	Jeans instability in Eddington-inspired Born-Infeld (EiBI) gravity: a quantum approach	10.1088/1402-4896/ac1cd2	10
51	Bhuyan D. Das S. Ghosh P.	2020	Evidence based interventions for autism spectrum disorder		1
52	Bhuyan F., Lu S., Ahmed I., Zhang J.,	2017	Predicting efficacy of therapeutic services for autism spectrum disorder using scientific workflows	10.1109/BigData.2017.8258388	5
53	Bibby P., Eikeseth S., Martin N.T., Mudford O.C., Reeves D.,	2001	Progress and outcomes for children with autism receiving parent-managed intensive interventions	10.1016/S0891-4222(01)00082-8	5
54	Bischof NL, Rapee RM, Hudry K, Bayer JK.	2018	Acceptability and caregiver-reported outcomes for young children with autism spectrum disorder whose parents attended a preventative population-based intervention for anxiety: A pilot study	10.1002/aur.1963	6
55	Bitton J.Y. Demos M. Elkouby K. Connolly M. Weiss S.K. Donner E.J. Whiting S. Ronen G.M. Bello-Espinosa L. Wirrell E.C. Mohamed I.S. Dooley J.M. Carmant L.	2015	Does treatment have an impact on incidence and risk factors for autism spectrum disorders in children with infantile spasms?	10.1111/epi.12997	4
56	Blackwell S. Zylberberg A. Scerif G. Miller S. Woodcock K.	2019	Collaborating with stakeholders on the development of a “flexible scheduling” early intervention approach designed to prevent disabling resistance to change	10.1111/jir.12652	5
57	Blanc R, Latinus M, Guidotti M, Adrien JL, Roux S, Dansart P, Barthélémy C, Rambault A, Bonnet-Brilhault F, Malvy J.	2021	Early Intervention in Severe Autism: Positive Outcome Using Exchange and Development Therapy	10.3389/fped.2021.785762	6
58	Bolduc M.-E. Du Plessis A.J. Sullivan N. Khwaja O.S. Zhang X. Barnes K. Robertson R.L. Limperopoulos C.	2011	Spectrum of neurodevelopmental disabilities in children with cerebellar malformations	10.1111/j.1469-8749.2011.03929.x	4
59	Bopp K.D., Mirenda P., Zumbo B.D.,	2009	Behavior predictors of language development over 2 years in children with autism spectrum disorders	10.1044/1092-4388(2009/07-0262)	6
60	Bottema-Beutel K., Crowley S., Sandbank M., Woynaroski T.G.,	2021	Research Review: Conflicts of Interest (COIs) in autism early intervention research – a meta-analysis of COI influences on intervention effects	10.1111/jcpp.13249	1
61	Bougher-Muckian H.R., Root A.E., Coogle C.G., Floyd K.K.,	2016	The importance of emotions: the socialisation of emotion in parents of children with autism spectrum disorder	10.1080/03004430.2015.1112799	6
62	Boulware G.-L., Schwartz I.S., Sandall S.R., McBride B.J.,	2006	Project DATA for Toddlers: An Inclusive Approach to Very Young Children With Autism Spectrum Disorder	10.1177/02711214060260020401	7
63	Boyd RD; Corley MJ	2001	Outcome survey of early intensive behavioral intervention for young children with autism in a community setting	10.1177/1362361301005004007	8
64	Braddock B, Twyman K.	2014	Access to treatment for toddlers with autism spectrum disorders	10.1177/0009922814521284	5
65	Bradshaw J, Shic F, Holden AN, Horowitz EJ, Barrett AC, German TC, Vernon TW.	2019	The Use of Eye Tracking as a Biomarker of Treatment Outcome in a Pilot Randomized Clinical Trial for Young Children with Autism	10.1002/aur.2093	7
66	Bradshaw J., Steiner A.M., Gengoux G., Koegel L.K.,	2015	Feasibility and Effectiveness of Very Early Intervention for Infants At-Risk for Autism Spectrum Disorder: A Systematic Review	10.1007/s10803-014-2235-2	1
67	Bradshaw J., Trumbull A., Stapel-Wax J., Gillespie S., George N., Saulnier C., Klaiman C., Woods J., Call N., Klin A., Wetherby A.,	2020	Factors associated with enrollment into a clinical trial of caregiver-implemented intervention for infants at risk for autism spectrum disorder	10.1177/1362361320928829	7
68	Bragg J.,	2019	Neurodevelopmental Outcomes in Children with Complex Congenital Heart Disease	10.1007/s40124-019-00189-2	4
69	Branson D.,	2013	Brain differences in children with autism spectrum disorders and subsequent impact on learning	10.1007/978-94-007-6671-6_8	6
70	Bressel E., Gibbons M.W., Samaha A.,	2011	Effect of whole body vibration on stereotypy of young children with autism	10.1136/bcr.02.2011.3834	6
71	Brian J., Bryson S.E., Garon N., Roberts W., Smith I.M., Szatmari P., Zwaigenbaum L.,	2008	Clinical assessment of autism in high-risk 18-month-olds	10.1177/1362361308094500	6
72	Brian J., Drmic I., Roncadin C., Dowds E., Shaver C., Smith I.M., Zwaigenbaum L., Sacrey L.-A.R., Bryson S.E.,	2022	Effectiveness of a parent-mediated intervention for toddlers with autism spectrum disorder: Evidence from a large community implementation	10.1177/13623613211068934	7
73	Brisson J., Serres J., Gattegno M.-P., Adrien J.-L.,	2011	A study of early social contact disorders using family home movies among infants from birthto 6 months with ulterior diagnosis of autism [Etude des troubles précoces du contact social á partir de l'analyse des films familiaux chez des nourrissons de la naissance á 6 mois ultérieurementdiagnostiqués autistes]	10.3917/dev.111.0087	5
74	Brown A, Crowe L, Beauchamp MH, Anderson V, Boneh A.	2015	Neurodevelopmental profiles of children with glutaric aciduria type I diagnosed by newborn screening: a follow-up case series	10.1007/8904_2014_360	4
75	Brown J.A., Woods J.J.,	2016	Parent-Implemented Communication Intervention: Sequential Analysis of Triadic Relationships	10.1177/0271121416628200	4
76	Bruce B. Hansson K.	2008	Early communication skills: Important in screening for language impairment and neuropsychiatric disorders	10.2174/157339608783565815	1
77	Bryant R.A. Mastrodomenico J. Felmingham K.L. Hopwood S. Kenny L. Kandris E. Cahill C. Creamer M.	2008	Treatment of acute stress disorder: A randomized controlled trial	10.1001/archpsyc.65.6.659	4
78	Bryson S.E. Smith I.M.	1998	Epidemiology of autism: Prevalence associated characteristics and implications for research and service delivery	10.1002/(SICI)1098-2779(1998)4:2<97::AID-MRDD6>3.0.CO	1
79	Bustos TE; Sridhar A; Drahota A	2021	Implementation evaluation of an early intensive behavioral intervention program across three agencies serving young children with Autism: A mixed methods study	10.1016/j.childyouth.2020.105871	5
80	Butter E.M. Wynn J. Mulick J.A.	2003	Early intervention: Critical to autism treatment	10.3928/0090-4481-20031001-09	1
81	Butter E.M., Mulick J.A., Metz B.,	2006	Eight case reports of learning recovery in children with pervasive developmental disorders after early intervention	10.1002/bin.225	8
82	Buxbaum J.D.,	2009	Multiple rare variants in the etiology of autism spectrum disorders	https://www.scopus.com/inward/record.uri?eid=2-s2.0-65249120231&partnerID=40&md5=7befce2ac31b9804333fd13597040b9b	1
83	Byford S., Cary M., Barrett B., Aldred C.R., Charman T., Howlin P., Hudry K., Leadbitter K., Le Couteur A., McConachie H., Pickles A., Slonims V., Temple K.J., Green J., Bourne K., Blazey L., Holt C., Kapadia D., MacDonald W., White L., Houghton T., Taylor C., Cutress A., Leach S., Barron S., Colmer R., Randles S., Beggs K., Collino J., The PACT Consortium,	2015	Cost-effectiveness analysis of a communication-focused therapy for pre-school children with autism: Results from a randomised controlled trial	10.1186/s12888-015-0700-x	7
84	Calder S; Ward R; Jones M; Johnston J; Claessen M	2018	The uses of outcome measures within multidisciplinary early childhood intervention services: a systematic review	10.1080/09638288.2017.1353144	1
85	Capal J.K., Horn P.S., Murray D.S., Byars A.W., Bing N.M., Kent B., Bucher L.A., Williams M.E., O'Kelley S., Pearson D.A., Sahin M., Krueger D.A., TACERN Study Group,	2017	Utility of the Autism Observation Scale for Infants in Early Identification of Autism in Tuberous Sclerosis Complex	10.1016/j.pediatrneurol.2017.06.010	4
86	Carbone P.S.,	2013	Moving from research to practice in the primary care of children with autism spectrum disorders	10.1016/j.acap.2013.04.003	1
87	Cárdenas-de-la-Parra A., Lewis J.D., Fonov V.S., Botteron K.N., McKinstry R.C., Gerig G., Pruett J.R., Jr., Dager S.R., Elison J.T., Styner M.A., Evans A.C., Piven J., Collins D.L., for the IBIS Network,	2021	A voxel-wise assessment of growth differences in infants developing autism spectrum disorder	10.1016/j.nicl.2020.102551	6
88	Carr T, Shih W, Lawton K, Lord C, King B, Kasari C.	2016	The relationship between treatment attendance, adherence, and outcome in a caregiver-mediated intervention for low-resourced families of young children with autism spectrum disorder	10.1177/1362361315598634	6
89	Chakrabarti S., Haubus C., Dugmore S., Orgill G., Devine F.,	2005	A model of early detection and diagnosis of autism spectrum disorder in young children	10.1097/00001163-200507000-00004	6
90	Chamak B.,	2015	Autism interventions: Assessment and questions [Interventions en autisme : Évaluations et questionnement]	10.1016/j.neurenf.2015.01.002	1
91	Chambers N., Stronach S.T., Wetherby A.M.,	2016	Performance of South African children on the Communication and Symbolic Behavior Scales-Developmental Profile (CSBS DP)	10.1111/1460-6984.12203	4
92	Chan SKW; So HC; Hui CLM; Chang WC; Lee EHM; Chung DWS; Tso S; Hung SF; Yip KC; Dunn E; Chen EYH	2015	10-year outcome study of an early intervention program for psychosis compared with standard care service	10.1017/S0033291714002220	4
93	Chandler S., Christie P., Newson E., Prevezer W.,	2002	Developing a diagnostic and intervention package for 2- to 3-year-olds with autism: Outcomes of the frameworks for communication approach	10.1177/1362361302006001005	7
94	Charman T, Baron-Cohen S, Swettenham J, Baird G, Drew A, Cox A.	2003	Predicting language outcome in infants with autism and pervasive developmental disorder	10.1080/136820310000104830	6
95	Charman T.	2003	Why is joint attention a pivotal skill in autism?	10.1098/rstb.2002.1199	6
96	Chen EYH; Tang JYM; Hui CLM; Chiu CPY; Lam MML; Law CW; Yew CWS; Wong GHY; Chung DWS; Tso S; Chan KPM; Yip KC; Hung SF; Honer WG	2011	Three-year outcome of phase-specific early intervention for first-episode psychosis: a cohort study in Hong Kong	10.1111/j.1751-7893.2011.00279.x	4
97	Chen B. Zou X. Zou Y.	2018	Efficacy study of family-based early behavioural intervention program BCRI for Autism in Chinese population		7
98	Chen X., Ma X., Zou C.,	2020	Phenotypic spectrum and genetic analysis in the fatal cases of Schaaf-Yang syndrome: Two case reports and literature review	10.1097/MD.0000000000020574	1
99	Chi I.-J., Lin L.-Y.,	2022	Using the Assessment of Motor and Process Skills and the Pediatric Evaluation of Disability Inventory to Assess Self-Care Performance Among Preschool Children With Autism Spectrum Disorder	10.5014/ajot.2022.046326	6
100	Christensen L., Maenner J., Bilder D., Constantino N., Daniels J., Durkin S., Fitzgerald T., Kurzius-Spencer M., Pettygrove D., Robinson C., Josephine S., White T., Zahorodny W., Pazo K., Dietz P.,	2019	Prevalence and Characteristics of Autism Spectrum Disorder Among Children Aged 4 Years — Early Autism and Developmental Disabilities Monitoring Network, Seven Sites, United States, 2010, 2012, and 2014	10.15585/mmwr.ss6802a1	1
101	Chu C.-L., Chiang C.-H., Wu C.-C., Hou Y.-M., Liu J.-H.,	2017	Service system and cognitive outcomes for young children with autism spectrum disorders in a rural area of Taiwan	10.1177/1362361316664867	7
102	Cibralic S., Owen C.K., Kohlhoff J.,	2019	Autism spectrum disorder and attachment: Is an attachment perspective relevant in early interventions with children on the autism spectrum?	10.1007/978-3-030-03213-5_21	1
103	Cidav Z; Munson J; Estes A; Dawson G; Rogers S; Mandell D	2017	Cost Offset Associated With Early Start Denver Model for Children With Autism	10.1016/j.jaac.2017.06.007	8
104	Clark M.L.E. Barbaro J. Dissanayake C.	2017	Continuity and Change in Cognition and Autism Severity from Toddlerhood to School Age	10.1007/s10803-016-2954-7	6
105	Clark M.L.E., Vinen Z., Barbaro J., Dissanayake C.,	2018	School Age Outcomes of Children Diagnosed Early and Later with Autism Spectrum Disorder	10.1007/s10803-017-3279-x	7
106	Colombi C; Narzisi A; Ruta L; Cigala V; Gagliano A; Pioggia G; Siracusano R; Rogers SJ; Muratori F	2018	Implementation of the Early Start Denver Model in an Italian community	10.1177/1362361316665792	8
107	Connor M.,	1998	A Review of behavioural early intervention programmes for children with autism michael connor	10.1080/0266736980140206	1
108	Conrad CE, Rimestad ML, Rohde JF, Petersen BH, Korfitsen CB, Tarp S, Cantio C, Lauritsen MB, Händel MN.	2021	Parent-Mediated Interventions for Children and Adolescents With Autism Spectrum Disorders: A Systematic Review and Meta-Analysis	10.3389/fpsyt.2021.773604	1
109	Contaldo A., Colombi C., Pierotti C., Masoni P., Muratori F.,	2020	Outcomes and moderators of Early Start Denver Model intervention in young children with autism spectrum disorder delivered in a mixed individual and group setting	10.1177/1362361319888344	0
110	Corona L.L., Stainbrook J.A., Simcoe K., Wagner L., Fowler B., Weitlauf A.S., Juárez A.P., Warren Z.,	2021	Utilization of telemedicine to support caregivers of young children with ASD and their Part C service providers: a comparison of intervention outcomes across three models of service delivery	10.1186/s11689-021-09387-w	7
111	Corsello C.M.,	2005	Early intervention in autism	10.1097/00001163-200504000-00002	1
112	Cotton S; Filia K; Watson A; Mackinnon AJ; Hides L; Gleeson JFM; Berk M; Conus P; Lambert M; Schimmelmann B; Herrman H; Rayner V; Ratheesh A; McGorry PD	2021	A protocol for the first episode psychosis outcome study (FEPOS): >= 15 year follow-up after treatment at the Early Psychosis Prevention and Intervention Centre Melbourne Australia	10.1111/eip.13204	4
113	Cucinotta F., Ricciardello A., Turriziani L., Calabrese G., Briguglio M., Boncoddo M., Bellomo F., Tomaiuolo P., Martines S., Bruschetta M., La Fauci Belponer F., Di Bella T., Colombi C., Baccarin M., Picinelli C., Castronovo P., Lintas C., Sacco R., Biederer T., Kellam B., Scherer S.W., Persico A.M.,	2020	FARP-1 deletion is associated with lack of response to autism treatment by early start denver model in a multiplex family	10.1002/mgg3.1373	1
114	Curatolo P, Napolioni V, Moavero R.	2010	Autism spectrum disorders in tuberous sclerosis: pathogenetic pathways and implications for treatment	10.1177/0883073810361789	4
115	D’Entremont B., Flanagan H.E., Ungar W.J., Waddell C., Garon N., Otter J., Leger N., Vezina F., Smith I.M.,	2021	Comparing the Impact of Differing Preschool Autism Interventions on Parents in Two Canadian Provinces	10.1007/s10803-021-05349-2	5
116	Dababnah S., Parish S.L., Turner Brown L., Hooper S.R.,	2011	Early screening for autism spectrum disorders: A primer for social work practice	10.1016/j.childyouth.2010.09.009	1
117	Dabrow S. Adams C. Takagishi J. Lilly C. Hinojosa S. Armstrong K.	2016	An innovative model of integrated behavioral health (IBH): School psychologists in continuity clinic		1
118	Dahlqvist A; Rosen B	2016	Early occupational performance intervention enhances outcome after distal radius fracture: A nonrandomized controlled trial	10.1177/1758998316656019	4
119	Daniels A.M., Halladay A.K., Shih A., Elder L.M., Dawson G.,	2014	Approaches to enhancing the early detection of autism spectrum disorders: A systematic review of the literature	10.1016/j.jaac.2013.11.002	1
120	Danzer E, Kim SS.	2014	Neurodevelopmental outcome in congenital diaphragmatic hernia: Evaluation, predictors and outcome	10.5409/wjcp.v3.i3.30	1
121	Darcy-Mahoney A., Minter B., Higgins M., Guo Y., Head Zauche L., Hirst J.,	2016	Maternal and Neonatal Birth Factors Affecting the Age of ASD Diagnosis	10.1053/j.nainr.2016.09.033	6
122	Dawson G; Rogers S; Munson J; Smith M; Winter J; Greenson J; Donaldson A; Varley J	2010	Randomized Controlled Trial of an Intervention for Toddlers With Autism: The Early Start Denver Model	10.1542/peds.2009-0958	8
123	Dawson G, Ashman SB, Carver LJ.	2000	The role of early experience in shaping behavioral and brain development and its implications for social policy	10.1017/s0954579400004089	1
124	Dawson G, Burner K.	2011	Behavioral interventions in children and adolescents with autism spectrum disorder: a review of recent findings	10.1097/MOP.0b013e32834cf082	1
125	Dawson G, Jones EJ, Merkle K, Venema K, Lowy R, Faja S, Kamara D, Murias M, Greenson J, Winter J, Smith M, Rogers SJ, Webb SJ.	2012	Early behavioral intervention is associated with normalized brain activity in young children with autism	10.1016/j.jaac.2012.08.018	8
126	Dawson G, Toth K, Abbott R, Osterling J, Munson J, Estes A, Liaw J.	2004	Early social attention impairments in autism: social orienting, joint attention, and attention to distress	10.1037/0012-1649.40.2.271	6
127	Debbarma S.K. Sahani A. Massarella D. Das A.	2018	A comparison of developmental surveillance and referral among the primary pediatricians in an urban setting to a medically underserved border area in India by survey questionnaire method	10.1542/peds.142.1_MeetingAbstract.531	4
128	Deconinck N., Soncarrieu M., Dan B.,	2012	Toward better recognition of early predictors for autism spectrum disorders (ASDS)	https://www.scopus.com/inward/record.uri?eid=2-s2.0-84892039641&partnerID=40&md5=98f8af498ac8641689b803e200954d67	1
129	Delahunty C.,	2015	Developmental delays and autism: Screening and surveillance	10.3949/CCJM.82.S1.06	1
130	Delehanty A., Lee J., Hooker J.L., Cortese J., Woods J.,	2020	Exploring message framing to engage parents in early screening for autism spectrum disorder	10.1016/j.pec.2020.06.024	5
131	Delehanty A.D. Wetherby A.M.	2021	Rate of Communicative Gestures and Developmental Outcomes in Toddlers With and Without Autism Spectrum Disorder During a Home Observation	10.1044/2020_AJSLP-19-00206	6
132	Delgado C.E.F.,	2009	Fourth grade outcomes of children with a preschool history of developmental disability	https://www.scopus.com/inward/record.uri?eid=2-s2.0-77956076610&partnerID=40&md5=3d762932d7be22f063f7456c65a24150	4
133	Delucchi M.G.	2011	Neurodevelopment outcome in preterms follow-up in early intervention units		4
134	Dereu M, Roeyers H, Raymaekers R, Meirsschaut M, Warreyn P.	2012	How useful are screening instruments for toddlers to predict outcome at age 4? General development, language skills, and symptom severity in children with a false positive screen for autism spectrum disorder	10.1007/s00787-012-0280-y	6
135	Dereu M. Raymaekers R. Warreyn P. Roeyers H.	2012	Can social communicative abilities in toddlers screening positive for autism spectrum disorderpredict outcome at age 7-8?	10.1111/j.1365-2788.2012.01612.x	1
136	Devescovi R; Colonna V; Dissegna A; Bresciani G; Carrozzi M; Colombi C	2021	Feasibility and Outcomes of the Early Start Denver Model Delivered within the Public Health System of the Friuli Venezia Giulia Italian Region	10.3390/brainsci11091191	8
137	Devescovi R; Monasta L; Mancini A; Bin M; Vellante V; Carrozzi M; Colombi C	2016	Early diagnosis and Early Start Denver Model intervention in autism spectrum disorders delivered in an Italian Public Health System service	10.2147/NDT.S106850	0
138	Dick C.C., Ibañez L.V., DesChamps T.D., Attar S.M., Stone W.L.,	2021	Brief Report: Perceptions of Family-Centered Care Across Service Delivery Systems and Types of Caregiver Concerns About Their Toddlers’ Development	10.1007/s10803-021-05248-6	4
139	Dickinson A., Daniel M., Marin A., Gaonkar B., Dapretto M., McDonald N.M., Jeste S.,	2021	Multivariate Neural Connectivity Patterns in Early Infancy Predict Later Autism Symptoms	10.1016/j.bpsc.2020.06.003	6
140	Dickstein-Fischer L., Alexander E., Yan X., Su H., Harrington K., Fischer G.S.,	2011	An affordable compact humanoid robot for autism spectrum disorder interventions in children	10.1109/IEMBS.2011.6091316	1
141	Diggle T, McConachie HR, Randle VR.	2003	Parent-mediated early intervention for young children with autism spectrum disorder	10.1002/14651858.CD003496	1
142	Diggle T.T.J. Mcconachie H.	2013	Parent-mediated early intervention for young children with autism spectrum disorder	10.1002/14651858.CD003496.pub2	1
143	Dimian AF; Symons FJ; Wolff JJ	2021	Delay to Early Intensive Behavioral Intervention and Educational Outcomes for a Medicaid-Enrolled Cohort of Children with Autism	10.1007/s10803-020-04586-1	5
144	Dimian AF; Wolff JJ; Symons FJ	2021	Educational Outcomes of a Cohort of Children With Autism Who Received Early Intensive Behavioral Intervention	10.1177/00224669211036397	8
145	Dimian A.F., Botteron K.N., Dager S.R., Elison J.T., Estes A.M., Pruett J.R., Jr., Schultz R.T., Zwaigenbaum L., Piven J., Wolff J.J., The IBIS Network,	2017	Potential Risk Factors for the Development of Self-Injurious Behavior among Infants at Risk for Autism Spectrum Disorder	10.1007/s10803-017-3057-9	6
146	Diop H, Cabral H, Gopal D, Cui X, Stern JE, Kotelchuck M.	2019	Early Autism Spectrum Disorders in Children Born to Fertile, Subfertile, and ART-Treated Women	10.1007/s10995-019-02770-z	5
147	Dixon MR, Belisle J, McKeel A, Whiting S, Speelman R, Daar JH, Rowsey K.	2017	An Internal and Critical Review of the PEAK Relational Training System for Children with Autism and Related Intellectual Disabilities: 2014-2017	10.1007/s40614-017-0119-4	1
148	Domenech-Llaberia E; Araneda N; Xifro A; Riba MD	2003	The preschool depresion scale for teachers (ESDM 3-6): First validation results		4
149	Dong SC; Xu SJ; Wu GS	2006	Earth science digital museum (ESDM): Toward a new paradigm for museums	10.1016/j.cageo.2005.10.017	4
150	Drumm E., Brian J.,	2013	The developing language abilities and increased risks of 'unaffected' siblings of children with autism spectrum disorder	10.2217/npy.13.65	1
151	Due C., Goodwin Smith I., Allen P., Button E., Cheek C., Quarmby L., Stephens M., Paku S., Ferguson S., Fordyce K.,	2018	A pilot study of social inclusion and quality of life for parents of children with autism spectrum disorder	10.3109/13668250.2017.1310812	5
152	Dumaret AC; Picchi V	2005	Early intervention: psychosocial outcome of families and children's development	10.1016/j.amp.2004.06.015	5
153	Dunlap G., Fox L.,	1999	Supporting Families of Young Children with Autism	10.1097/00001163-199910000-00006	1
154	Dunlap J.J., Filipek P.A.,	2020	CE: Autism Spectrum Disorder: The Nurse's Role	10.1097/01.NAJ.0000721236.69639.e3	1
155	Dziewierz A; Siudak Z; Rakowski T; Chyrchel M; Mielecki W; Janzon M; Birkemeyer R; Tierala I; Wojdyla RM; Dubiel JS; Dudek D	2010	Early abciximab administration before primary percutaneous coronary intervention improves clinical outcome in elderly patients transferred with ST-elevation myocardial infarction Data from the EUROTRANSFER registry	10.1016/j.ijcard.2009.02.002	4
156	Eapen V, Crnčec R, Walter A.	2013	Clinical outcomes of an early intervention program for preschool children with Autism Spectrum Disorder in a community group setting	10.1186/1471-2431-13-3	8
157	Eapen V. Mathew N. Mazzoni A.	2019	Subtyping autism: Can we predict treatment response in Autism Spectrum Disorder?	10.1016/j.ibror.2019.07.1138	1
158	Eapen V., Črnčec R., Walter A.,	2013	Exploring links between genotypes, phenotypes, and clinical predictors of response to early intensive behavioral intervention in autism spectrum disorder	10.3389/fnhum.2013.00567	1
159	Edwards A., Brebner C., McCormack P., MacDougall C.,	2017	The early intervention message: perspectives of parents of children with autism spectrum disorder	10.1111/cch.12428	5
160	Eikeseth S.,	2009	Outcome of comprehensive psycho-educational interventions for young children with autism	10.1016/j.ridd.2008.02.003	1
161	Eikeseth S., Klintwall L., Jahr E., Karlsson P.,	2012	Outcome for children with autism receiving early and intensive behavioral intervention in mainstream preschool and kindergarten settings	10.1016/j.rasd.2011.09.002	5
162	Einspieler C., Peharz R., Marschik P.B.,	2016	Fidgety movements – tiny in appearance, but huge in impact [Movimentos irregulares – pequenos na aparência, porém enormes no impacto]	10.1016/j.jped.2015.12.003	1
163	Eisenhower A., Martinez Pedraza F., Sheldrick R.C., Frenette E., Hoch N., Brunt S., Carter A.S.,	2021	Multi-stage Screening in Early Intervention: A Critical Strategy for Improving ASD Identification and Addressing Disparities	10.1007/s10803-020-04429-z	7
164	Eldevik S; Hastings RP; Hughes JC; Jahr E; Eikeseth S; Cross S	2009	Meta-Analysis of Early Intensive Behavioral Intervention for Children With Autism	10.1080/15374410902851739	1
165	Ellis Weismer S, Kover ST.	2015	Preschool language variation, growth, and predictors in children on the autism spectrum	10.1111/jcpp.12406	8
166	Ellison K.S., Guidry J., Picou P., Adenuga P., Davis T.E., III,	2021	Telehealth and Autism Prior to and in the Age of COVID-19: A Systematic and Critical Review of the Last Decade	10.1007/s10567-021-00358-0	1
167	El-Nawawy AA; Elshinawy MI; Khater DM; Moustafa AA; Hassanein NM; Wali YA; Nazir HF	2021	Outcome of Early Hemostatic Intervention in Children With Sepsis and Nonovert Disseminated Intravascular Coagulation Admitted to PICU: A Randomized Controlled Trial	10.1097/PCC.0000000000002578	4
168	Elsedfy G.O., Abdelraheem T.,	2014	High autism risk in children	10.1097/01.XME.0000444068.39683.5c	6
169	Emerson R.W., Adams C., Nishino T., Hazlett H.C., Wolff J.J., Zwaigenbaum L., Constantino J.N., Shen M.D., Swanson M.R., Elison J.T., Kandala S., Estes A.M., Botteron K.N., Collins L., Dager S.R., Evans A.C., Gerig G., Gu H., Mckinstry R.C., Paterson S., Schultz R.T., Styner M., Schlaggar B.L., Pruett J.R., Jr., Piven J.,	2017	Functional neuroimaging of high-risk 6-month-old infants predicts a diagnosis of autism at 24 months of age	10.1126/scitranslmed.aag2882	6
170	Endre ZH; Walker RJ; Pickering JW; Shaw GM; Frampton CM; Henderson SJ; Hutchison R; Mehrtens JE; Robinson JM; Schollum JBW; Westhuyzen J; Celi LA; McGinley RJ; Campbell IJ; George PM	2010	Early intervention with erythropoietin does not affect the outcome of acute kidney injury (the EARLYARF trial)	10.1038/ki.2010.25	4
171	Erba H.W.,	2000	Early intervention programs for children with autism: Conceptual frameworks for implementation	10.1037/h0087826	1
172	Eriksson MA, Westerlund J, Hedvall Å, Åmark P, Gillberg C, Fernell E.	2013	Medical conditions affect the outcome of early intervention in preschool children with autism spectrum disorders	10.1007/s00787-012-0312-7	5
173	Estes A, Vismara L, Mercado C, Fitzpatrick A, Elder L, Greenson J, Lord C, Munson J, Winter J, Young G, Dawson G, Rogers S.	2014	The impact of parent-delivered intervention on parents of very young children with autism	10.1007/s10803-013-1874-z	5
174	Estes A., Munson J., Rogers S.J., Greenson J., Winter J., Dawson G.,	2015	Long-Term Outcomes of Early Intervention in 6-Year-Old Children With Autism Spectrum Disorder	10.1016/j.jaac.2015.04.005	8
175	Estes A., Swain D.M., MacDuffie K.E.,	2019	The effects of early autism intervention on parents and family adaptive functioning	10.21037/pm.2019.05.05	1
176	Euller Ziegler L.	2017	Early diagnosis and treatment of chronic diseases: National review and guidelines-RA as an example	10.1136/annrheumdis-2017-eular.4038	1
177	Fani-Panagiota R.,	2015	Teaching strategies for children with autism	10.7752/jpes.2015.01024	1
178	Farooq S; Green DJ; Singh SP	2019	Sharing information about diagnosis and outcome of first-episode psychosis in patients presenting to early intervention services	10.1111/eip.12670	4
179	Fava L; Strauss K; Valeri G; D'Elia L; Arima S; Vicari S	2011	The effectiveness of a cross-setting complementary staff- and parent-mediated early intensive behavioral intervention for young children with ASD	10.1016/j.rasd.2011.02.009	9
180	Fava L, Strauss K.	2014	Response to Early Intensive Behavioral Intervention for autism--an umbrella approach to issues critical to treatment individualization	10.1016/j.ijdevneu.2014.05.004	1
181	Fava L. Strauss K.	2011	Cross-setting complementary staff- and parent-mediated Early Intensive Behavioral Intervention for young children with autism: A research-based comprehensive approach	10.1016/j.rasd.2010.06.017	1
182	Feig EH; Harnedy LE; Celano CM; Huffman JC	2021	Increase in Daily Steps During the Early Phase of a Physical Activity Intervention for Type 2 Diabetes as a Predictor of Intervention Outcome	10.1007/s12529-021-09966-0	4
183	Feinberg E., Abufhele M., Sandler J., Augustyn M., Cabral H., Chen N., Diaz Linhart Y., Cesar Levesque Z., Aebi M., Silverstein M.,	2016	Reducing disparities in timely autism diagnosis through family navigation: Results from a randomized pilot trial	10.1176/appi.ps.201500162	7
184	Feinberg E., Augustyn M., Fitzgerald E., Sandler J., Suarez Z.F.-C., Chen N., Cabral H., Beardslee W., Silverstein M.,	2014	Improving maternal mental health after a child's diagnosis of autism spectrum disorder: Results from a randomized clinical trial	10.1001/jamapediatrics.2013.3445	5
185	Fejzo M, Kam A, Laguna A, MacGibbon K, Mullin P.	2019	Analysis of neurodevelopmental delay in children exposed in utero to hyperemesis gravidarum reveals increased reporting of autism spectrum disorder	10.1016/j.reprotox.2018.12.009	5
186	Ferguson E.F., Nahmias A.S., Crabbe S., Liu T., Mandell D.S., Parish-Morris J.,	2020	Social language opportunities for preschoolers with autism: Insights from audio recordings in urban classrooms	10.1177/1362361319894835	7
187	Fernell E., Eriksson M.A., Gillberg C.,	2013	Early diagnosis of autism and impact on prognosis: A narrative review	10.2147/CLEP.S41714	1
188	Fernell E., Hedvall Å., Westerlund J., Höglund Carlsson L., Eriksson M., Barnevik Olsson M., Holm A., Norrelgen F., Kjellmer L., Gillberg C.,	2011	Early intervention in 208 Swedish preschoolers with autism spectrum disorder. A prospective naturalistic study	10.1016/j.ridd.2011.08.002	8
189	Filipek PA, Accardo PJ, Ashwal S, Baranek GT, Cook EH Jr, Dawson G, Gordon B, Gravel JS, Johnson CP, Kallen RJ, Levy SE, Minshew NJ, Ozonoff S, Prizant BM, Rapin I, Rogers SJ, Stone WL, Teplin SW, Tuchman RF, Volkmar FR.	2000	Practice parameter: screening and diagnosis of autism: report of the Quality Standards Subcommittee of the American Academy of Neurology and the Child Neurology Society	10.1212/wnl.55.4.468	1
190	Filippo M. Antonio N.	2015	Parental stress as an outcome measure in early intervention for autism spectrum disorders	10.1007/s00787-015-0714-4	1
191	Finlay-Jones A., Varcin K., Leonard H., Bosco A., Alvares G., Downs J.,	2019	Very Early Identification and Intervention for Infants at Risk of Neurodevelopmental Disorders: A Transdiagnostic Approach	10.1111/cdep.12319	4
192	Flanagan J.E. Landa R. Bhat A. Bauman M.	2012	Head lag in infants at risk for autism: A preliminary study	10.5014/ajot.2012.004192	6
193	Fletcher-Watson S; McConachie H	2017	The Search for an Early Intervention Outcome Measurement Tool in Autism	10.1177/1088357615583468	7
194	Flippin M., Crais E.R.,	2011	The need for more effective father involvement in early autism intervention: A systematic review and recommendations	10.1177/1053815111400415	1
195	Fodstad J.C., Matson J.L., Hess J., Neal D.,	2009	Social and communication behaviours in infants and toddlers with autism and pervasive developmental disorder-not otherwise specified	10.1080/17518420902936748	7
196	Fontil L., Sladeczek I.E., Gittens J., Kubishyn N., Habib K.,	2019	From early intervention to elementary school: A survey of transition support practices for children with autism spectrum disorders	10.1016/j.ridd.2019.02.006	5
197	Foody C., James J.E., Leader G.,	2014	Parenting stress, salivary biomarkers, and ambulatory blood pressure in mothers of children with Autism Spectrum Disorders	10.1016/j.rasd.2013.10.015	5
198	Fossum K.-L. Williams L. Garon N. Bryson S.E. Smith I.M.	2018	Pivotal response treatment for preschoolers with autism spectrum disorder: Defining a predictor profile	10.1002/aur.1859	7
199	Franchini M. Wood H. Glaser B. Gentaz E. Eliez S. Schaer M.	2015	Measuring social orienting to aid early diagnosis of young children with autism spectrum disorders and to quantify the effect of therapeutic intervention	10.1007/s00787-015-0714-4	1
200	Francis K., Karantanos G., Al-Ozairi A., Alkhadhari S.,	2021	Prevention in Autism spectrum disorder: A lifelong focused approach	10.3390/brainsci11020151	1
201	Franz L., Adewumi K., Chambers N., Viljoen M., Baumgartner J.N., de Vries P.J.,	2018	Providing early detection and early intervention for autism spectrum disorder in South Africa: stakeholder perspectives from the Western Cape province	10.2989/17280583.2018.1525386	5
202	Frazier TW; Klingemier EW; Anderson CJ; Gengoux GW; Youngstrom EA; Hardan AY	2021	A Longitudinal Study of Language Trajectories and Treatment Outcomes of Early Intensive Behavioral Intervention for Autism	10.1007/s10803-021-04900-5	5
203	Freeman S.F.N., Paparella T., Stickles K.,	2009	Autism Intervention Research: From the Reviews to Implications for Practice	10.1016/S0074-7750(08)38008-2	1
204	Freitag CM, Feineis-Matthews S, Valerian J, Teufel K, Wilker C.	2012	The Frankfurt early intervention program FFIP for preschool aged children with autism spectrum disorder: a pilot study	10.1007/s00702-012-0792-0	7
205	Freitag CM, Jensen K, Teufel K, Luh M, Todorova A, Lalk C, Vllasaliu L.	2020	[Empirically based developmental and behavioral intervention programs targeting the core symptoms and language development in toddlers and preschool children with autism spectrum disorder]	10.1024/1422-4917/a000714	1
206	French L., Kennedy E.M.M.,	2018	Annual Research Review: Early intervention for infants and young children with, or at-risk of, autism spectrum disorder: a systematic review	10.1111/jcpp.12828	1
207	Frenette P., Dodds L., MacPherson K., Flowerdew G., Hennen B., Bryson S.,	2013	Factors affecting the age at diagnosis of autism spectrum disorders in Nova Scotia, Canada	10.1177/1362361311413399	5
208	Frey A.J., Walker H.M., Small J.W., Feil E.G., Seeley J.R., Forness S.,	2015	First step to success: Applications to preschoolers at risk of developing autism spectrum disorders		7
209	Friedman AS; Terras A; Glassman K	2003	The role of participant motivation in the outcome of a prevention/early intervention program for adolescent substance use problems and illegal behavior	10.1300/J029v13n02_01	4
210	Frost K.M., Koehn G.N., Russell K.M., Ingersoll B.,	2019	Measuring child social communication across contexts: Similarities and differences across play and snack routines	10.1002/aur.2077	6
211	Fu L., Weng J., Feng M., Xiao X., Xiao T., Fu J., Qiu N., Li C., Da Y., Ke X.,	2020	Predictors of Change in Play-Based Communication and Behavior Intervention for High-Risk ASD: The Role of Mother-Child Dyadic Synchrony	10.3389/fped.2020.581893	7
212	Fujii T; Moriel G; Kramer DR; Attenello F; Zada G	2016	Prognostic factors of early outcome and discharge status in patients undergoing surgical intervention following traumatic intracranial hemorrhage	10.1016/j.jocn.2016.03.007	4
213	Fuller E.A. Kaiser A.P.	2020	The Effects of Early Intervention on Social Communication Outcomes for Children with Autism Spectrum Disorder: A Meta-analysis	10.1007/s10803-019-03927-z	1
214	Fuller E.A. Oliver K. Vejnoska S.F. Rogers S.J.	2020	The effects of the early start denver model for children with autism spectrum disorder: A meta-analysis	10.3390/brainsci10060368	1
215	Fulton E; Eapen V; Crncec R; Walter A; Rogers S	2014	Reducing maladaptive behaviors in preschool-aged children with autism spectrum disorder using the Early Start Denver Model	10.3389/fped.2014.00040	5
216	Gabis L.V.,	2019	Autism spectrum disorder: A clinical path to early diagnosis, evaluation, and intervention	10.1016/B978-0-12-814037-6.00004-5	1
217	Gabrielsen T.P., Manwaring S.S., Stuart A.L.,	2020	Screening and surveillance	10.1007/978-3-030-46295-6_3	1
218	Gafoor R; Nitsch D; McCrone P; Craig TKJ; Garety PA; Power P; McGuire P	2010	Effect of early intervention on 5-year outcome in non-affective psychosis	10.1192/bjp.bp.109.066050	4
219	Gao D., Yu T., Li C.-L., Jia F.-Y., Li H.-H.,	2020	Effect of parental training based on Early Start Denver Model combined with intensive training on children with autism spectrum disorder and its impact on parenting stress	10.7499/j.issn.1008-8830.2020.02.014	2
220	Garcia M.L., Lampreia C.,	2011	Limits and possibilities of identifying autism within the first year of life [Limites e possibilidades da identificação de risco de autismo no primeiro ano de vida]	10.1590/S0102-79722011000200011	1
221	García-Ron G., Carratalá F., Andreo-Lillo P., Mestre-Ricote J.L., Moya M.,	2012	Early clinical indicators of pervasive development disorders [Indicadores clínicos precoces de los trastornos generalizados del desarrollo]	10.1016/j.anpedi.2011.08.013	5
222	Garnett R., Davidson B., Eadie P.,	2022	Telepractice Delivery of an Autism Communication Intervention Program to Parent Groups	10.1016/j.rasd.2021.101902	7
223	Garnett R., Davidson B., Eadie P.,	2022	Parent perceptions of a group telepractice communication intervention for autism	10.1177/23969415211070127	7
224	Geng X, Kang X, Wong PCM.	2020	Autism spectrum disorder risk prediction: A systematic review of behavioral and neural investigations	10.1016/bs.pmbts.2020.04.015	1
225	Geoffray M.-M., Denis A., Mengarelli F., Peter C., Gallifet N., Beaujeard V., Grosmaitre C.J., Malo V., Grisi S., Georgieff N., Magnificat S., Touzet S.,	2019	Using ESDM 12 hours per week in children with autism spectrum disorder: feasibility and results of an observational study	10.24869/psyd.2019.333	5
226	George J.M., Pagnozzi A.M., Bora S., Boyd R.N., Colditz P.B., Rose S.E., Ware R.S., Pannek K., Bursle J.E., Fripp J., Barlow K., Iyer K., Leishman S.J., Jendra R.L.,	2020	Prediction of childhood brain outcomes in infants born preterm using neonatal MRI and concurrent clinical biomarkers (PREBO-6): Study protocol for a prospective cohort study	10.1136/bmjopen-2019-036480	1
227	Geretsegger M.	2014	TIME-A-an international RCT on the effectiveness of music therapy in ASD	10.1111/dmcn.12482-1	7
228	Ghosh M	2021	Features of an analytical solution in Eddington inspired Born-Infeld (EiBI) gravity	10.1142/S0217732321500012	10
229	Giannii ML; Picciolini O; Ravasi M; Gardon L; Vegni C; Fumagalli M; Mosca F	2006	The effects of an early developmental mother-child intervention program on neurodevelopment outcome in very low birth weight infants: A pilot study	10.1016/j.earlhumdev.2006.01.011	4
230	Giarelli E., Wiggins L.D., Rice C.E., Levy S.E., Kirby R.S., Pinto-Martin J., Mandell D.,	2010	Sex differences in the evaluation and diagnosis of autism spectrum disorders among children	10.1016/j.dhjo.2009.07.001	6
231	Gibbs V., Aldridge F., Sburlati E., Chandler F., Smith K., Cheng L.,	2019	Missed opportunities: An investigation of pathways to autism diagnosis in Australia	10.1016/j.rasd.2018.10.007	1
232	Giserman Kiss I., Feldman M.S., Sheldrick R.C., Carter A.S.,	2017	Developing Autism Screening Criteria for the Brief Infant Toddler Social Emotional Assessment (BITSEA)	10.1007/s10803-017-3044-1	6
233	Glaser S.E., Shaw S.R.,	2011		10.1016/j.rasd.2010.11.001	4
234	Goin-Kochel R.P., Myers B.J., Hendricks D.R., Carr S.E., Wiley S.B.,	2007	Early responsiveness to intensive behavioural intervention predicts outcomes among preschool children with Autism	10.1080/10349120701330404	5
235	Goldstein S., Naglieri J.A.,	2013	Interventions for autism spectrum disorders: Translating science into practice	10.1007/978-1-4614-5301-7	1
236	Gonzalez E.C., Summers C., Mueller V., Hernandez A., Gil-Lopez G., Garcia D.C., Lopez M.E.,	2015	Developmental Surveillance and Referral in a Traditionally Medically Underserved Border Community		4
237	Graham S.F. Chevallier O.P. Kumar P. Türkoğlu O. Bahado-Singh R.O.	2016	High resolution metabolomic analysis of ASD human brain uncovers novel biomarkers of disease	10.1007/s11306-016-0986-9	6
238	Grahame V, Brett D, Dixon L, McConachie H, Lowry J, Rodgers J, Steen N, Le Couteur A.	2015	Managing repetitive behaviours in young children with autism spectrum disorder (ASD): pilot randomised controlled trial of a new parent group intervention	10.1007/s10803-015-2474-x	7
239	Granger S; des Rivieres-Pigeon C; Sabourin G; Forget J	2012	Mothers' Reports of Their Involvement in Early Intensive Behavioral Intervention	10.1177/0271121410393285	5
240	Granich J, Dass A, Busacca M, Moore D, Anderson A, Venkatesh S, Duong T, Vellanki P, Richdale A, Trembath D, Cairns D, Marshall W, Rodwell T, Rayner M, Whitehouse AJ.	2016	Randomised controlled trial of an iPad based early intervention for autism: TOBY playpad study protocol	10.1186/s12887-016-0704-9	7
241	Granpeesheh D, Tarbox J, Dixon DR, Carr E, Herbert M.	2009b	Retrospective analysis of clinical records in 38 cases of recovery from autism		8
242	Granpeesheh D., Dixon D.R., Tarbox J., Kaplan A.M., Wilke A.E.,	2009a	The effects of age and treatment intensity on behavioral intervention outcomes for children with autism spectrum disorders	10.1016/j.rasd.2009.06.007	5
243	Gray K.M. Tonge B.J. Brereton A.V. Taffe J.R. Keating C.M. Einfeld S.L.	2011	The trajectory of psychopathology in adults with autism	10.1111/j.1365-2788.2011.01474_2.x	1
244	Green J. Pickles A. Pasco G. Bedford R. Wan M.W. Elsabbagh M. Slonims V. Gliga T. Jones E. Cheung C. Charman T. Johnson M.	2017	Randomised trial of a parent-mediated intervention for infants at high risk for autism: longitudinal outcomes to age 3 years	10.1111/jcpp.12728	7
245	Green J., Charman T., McConachie H., Aldred C., Slonims V., Howlin P., Le Couteur A., Leadbitter K., Hudry K., Byford S., Barrett B., Temple K., Macdonald W., Pickles A.,	2010	Parent-mediated communication-focused treatment in children with autism (PACT): a randomised controlled trial	10.1016/S0140-6736(10)60587-9	7
246	Gregory A, Kurian MA, Haack T, Hayflick SJ, Hogarth P.	1993	Beta-Propeller Protein-Associated Neurodegeneration		4
247	Grey I; Coughlan B; Lydon H; Healy O; Thomas J	2019	Parental satisfaction with early intensive behavioral intervention	10.1177/1744629517742813	8
248	Grzadzinski R. Janvier D. Kim S.H.	2020	Recent Developments in Treatment Outcome Measures for Young Children With Autism Spectrum Disorder (ASD)	10.1016/j.spen.2020.100806	1
249	Grzadzinski R., Amso D., Landa R., Watson L., Guralnick M., Zwaigenbaum L., Deák G., Estes A., Brian J., Bath K., Elison J., Abbeduto L., Wolff J., Piven J.,	2021	Pre-symptomatic intervention for autism spectrum disorder (ASD): defining a research agenda	10.1186/s11689-021-09393-y	1
250	Gucuyener K. Soysal S. Ergenekon E. Koc E. Turkyilmaz C. Önal E. Atalay Y.	2015	Neurodevelopmental outcome of preterms (GA <30 weeks) at preschool age	10.1515/jpm-2015-2003	4
251	Guevara J.P., Gerdes M., Localio R., Huang Y.V., Pinto-Martin J., Minkovitz C.S., Hsu D., Kyriakou L., Baglivo S., Kavanagh J., Pati S.,	2013	Effectiveness of developmental screening in an urban setting	10.1542/peds.2012-0765	4
252	Gulsrud A. Sterrett K. Kasari C.	2020	4.3 INITIAL EFFICACY OF A SHORT-TERM PARENT-MEDIATED INTERVENTION FOR CORE SOCIAL COMMUNICATION SKILLS: BABY JASPER	10.1016/j.jaac.2020.07.568	7
253	Gulsrud A.C., Hellemann G.S., Freeman S.F.N., Kasari C.,	2014	Two to Ten Years: Developmental Trajectories of Joint Attention in Children With ASD Who Received Targeted Social Communication Interventions	10.1002/aur.1360	7
254	Gulsrud A.C., Jahromi L.B., Kasari C.,	2010	The Co-regulation of emotions between mothers and their children with autism	10.1007/s10803-009-0861-x	7
255	Gura G.F., Champagne M.T., Blood-Siegfried J.E.,	2011	Autism spectrum disorder screening in primary care	10.1097/DBP.0b013e3182040aea	5
256	Haavik J., Halmøy A., Hegvik T.-A., Johansson S.,	2011	Maternal genotypes as predictors of offspring mental health: The next frontier of genomic medicine?	10.2217/fnl.11.54	1
257	Hagerman R.J.	2016	Advances in research in fragile X syndrome		1
258	Haglund N., Dahlgren S., Råstam M., Gustafsson P., Källén K.,	2021	Improvement of Autism Symptoms After Comprehensive Intensive Early Interventions in Community Settings	10.1177/1078390320915257	7
259	Hahn L.J., Loveall S.J., Savoy M.T., Neumann A.M., Ikuta T.,	2018	Joint attention in Down syndrome: A meta-analysis	10.1016/j.ridd.2018.03.013	1
260	Hamad C.D., Serna R.W., Morrison L., Fleming R.,	2010	Extending the reach of early intervention training for practitioners: A preliminary investigation of an online curriculum for teaching behavioral intervention knowledge in autism to families and service providers	10.1097/IYC.0b013e3181e32d5e	5
261	Hamer EG; Hielkema T; Bos AF; Dirks T; Hooijsma SJ; Reinders-Messelink HA; Toonen RF; Hadders-Algra M	2017	Effect of early intervention on functional outcome at school age: Follow-up and process evaluation of a randomised controlled trial in infants at risk	10.1016/j.earlhumdev.2017.02.002	4
262	Hampton L.H., Kaiser A.P.,	2016	Intervention effects on spoken-language outcomes for children with autism: A systematic review and meta-analysis	10.1111/jir.12283	1
263	Hampton L.H., Rodriguez E.M.,	2021	Preemptive interventions for infants and toddlers with a high likelihood for autism: A systematic review and meta-analysis	10.1177/13623613211050433	1
264	Hampton L.H., Stern Y., Roberts M.Y.,	2018	Meta-analysis suggests early intervention for infants and toddlers at risk for autism may be effective for improving developmental outcomes 1	10.1080/17489539.2018.1545398	1
265	Haraguchi H., Yamaguchi H., Miyake A., Tachibana Y., Stickley A., Horiguchi M., Inoue M., Noro F., Kamio Y.,	2020	One-year outcomes of low-intensity behavioral interventions among Japanese preschoolers with autism spectrum disorders: Community-based study	10.1016/j.rasd.2020.101556	7
266	Hardan A. Gengoux G.W. Veenstra-VanderWeele J.	2020	NOVEL EARLY INTERVENTION IN AUTISM SPECTRUM DISORDER: BASIC PRINCIPLES AND NEW RESEARCH	10.1016/j.jaac.2020.07.565	1
267	Harrington E; Neffgen M; Sasalu P; Sehgal T; Woolley J	2013	Initial predictors of outcome in an early intervention in psychosis service	10.1111/eip.12028	4
268	Harris J., Norton A.,	2016	The quick peek program: A model for developmental screening within underserved communities	10.1097/IYC.0000000000000073	4
269	Harris S.L., Handleman J.S.,	2000	Age and IQ at intake as predictors of placement for young children with autism: A four- to six-year follow-up	10.1023/A:1005459606120	7
270	Harris S.R.,	2017	Early motor delays as diagnostic clues in autism spectrum disorder	10.1007/s00431-017-2951-7	1
271	Harvey A.G., Bryant R.A.,	1998	Predictors of acute stress following mild traumatic brain injury	10.1080/026990598122773	4
272	Hastings RP; Symes MD	2002	Early intensive behavioral intervention for children with autism: parental therapeutic self-efficacy	10.1016/S0891-4222(02)00137-3	9
273	Hauglann L; Handegaard BH; Ulvund SE; Nordhov M; Ronning JA; Kaaresen PI	2015	Cognitive outcome of early intervention in preterms at 7 and 9 years of age: a randomised controlled trial	10.1136/archdischild-2014-306496	4
274	Hazell P.,	2007	Does the treatment of mental disorders in childhood lead to a healthier adulthood?	10.1097/YCO.0b013e3281a7368d	1
275	Heidlage J.K., Cunningham J.E., Kaiser A.P., Trivette C.M., Barton E.E., Frey J.R., Roberts M.Y.,	2020	The effects of parent-implemented language interventions on child linguistic outcomes: A meta-analysis	10.1016/j.ecresq.2018.12.006	1
276	Herbrecht E; Lazari O; Notter M; Kievit E; Schmeck K; Spiegel R	2020	Short-Term and Highly Intensive Early Intervention FIAS: Two-Year Outcome Results and Factors of Influence	10.3389/fpsyt.2020.00687	7
277	Herbrecht E., Kievit E., Spiegel R., Dima D., Goth K., Schmeck K.,	2015	Become related: FIAS, an intensive early intervention for young children with autism spectrum disorders	10.1159/000375504	7
278	Hernandez Ruiz E., Braden B.B.,	2021	Improving a Parent Coaching Model of Music Interventions for Young Autistic Children	10.1093/jmt/thab008	7
279	Hernandez-Ruiz E	2018	Music Therapy and Early Start Denver Model to Teach Social Communication Strategies to Parents of Preschoolers with ASD: A Feasibility Study	10.1093/mtp/mix018	8
280	Heskestad B; Waterloo K; Baardsen R; Helseth E; Romner B; Ingebrigtsen T	2010	No impact of early intervention on late outcome after minimal mild and moderate head injury	10.1186/1757-7241-18-10	4
281	Hester PP; Kaiser AP	1998	Early intervention for the prevention of conduct disorder: Research issues in early identification implementation and interpretation of treatment outcome		1
282	Heuer L.S., Croen L.A., Jones K.L., Yoshida C.K., Hansen R.L., Yolken R., Zerbo O., DeLorenze G., Kharrazi M., Ashwood P., Van de Water J.,	2019	An Exploratory Examination of Neonatal Cytokines and Chemokines as Predictors of Autism Risk: The Early Markers for Autism Study	10.1016/j.biopsych.2019.04.037	6
283	Heyman M., Bolourian Y., Blacher J.,	2020	Transition to early schooling for children with ASD	10.1007/978-3-030-46295-6_8	1
284	Hingoro SAS; Rizwan N; Qazi RA	2016	Maternal outcome of early intervention in women with prom at term (37 weeks or more)		4
285	Hogan A.L., Hills K.J., Wall C.A., Will E.A., Roberts J.E.,	2020	Screening and diagnosis of autism spectrum disorder in preschool-aged children	10.4324/9780429054099-13	1
286	Holmes E; Tsang TM; Huang JTJ; Leweke FM; Koethe D; Gerth CW; Nolden BM; Gross S; Schreiber D; Nicholson JK; Bahn S	2006	Metabolic profiling of CSF: Evidence that early intervention may impact on disease progression and outcome in schizophrenia	10.1371/journal.pmed.0030327	4
287	Holzinger D; Laister D; Vivanti G; Barbaresi WJ; Fellinger J	2019	Feasibility and Outcomes of the Early Start Denver Model Implemented with Low Intensity in a Community Setting in Austria	10.1097/DBP.0000000000000675	8
288	Horlin C., Falkmer M., Parsons R., Albrecht M.A., Falkmer T.,	2014	The cost of autism spectrum disorders	10.1371/journal.pone.0106552	5
289	Horrocks J.L.,	2009	Educational treatments for children with ASDs	10.1017/CBO9780511978616.009	1
290	Hou Y.-M., Stewart L., Iao L.-S., Wu C.-C.,	2018	Parenting stress and depressive symptoms in Taiwanese mothers of young children with autism spectrum disorder: Association with children’s behavioural problems	10.1111/jar.12471	5
291	Howard J.,	2019	A review on measuring treatment response in parent-mediated autism early interventions	10.21037/pm.2019.06.08	1
292	Howard J.S., Stanislaw H., Green G., Sparkman C.R., Cohen H.G.,	2014	Comparison of behavior analytic and eclectic early interventions for young children with autism after three years	10.1016/j.ridd.2014.08.021	8
293	Howes A.E., Burns M.E., Surtees A.D.R.,	2021	Barriers, Facilitators, and Experiences of the Autism Assessment Process: A Systematic Review of Qualitative Research With Health Professionals	10.1037/pro0000413	1
294	Howlin P, Savage S, Moss P, Tempier A, Rutter M.	2014	Cognitive and language skills in adults with autism: a 40-year follow-up	10.1111/jcpp.12115	6
295	Howlin P. Moss P.	2016	Do early childhood characteristics predict adult outcome in individuals with autism?		1
296	Howlin P.,	2003	Can early interventions alter the course of autism?		1
297	Howlin P.,	2005	The effectiveness of interventions for children with autism	10.1007/3-211-31222-6_6	1
298	Howlin P., Magiati L., Charman T.,	2009	Systematic review of early intensive behavioral interventions for children with autism	10.1352/2009.114:23-41	1
299	Hudock R.L., Esler A.N.,	2022	Clinical considerations when conducting diagnostic evaluations to identify autism spectrum disorder in young children	10.1080/13854046.2022.2025907	1
300	Hume K., Bellini S., Pratt C.,	2005	The Usage and Perceived Outcomes of Early Intervention and Early Childhood Programs for Young Children With Autism Spectrum Disorder	10.1177/02711214050250040101	5
301	Hyde C., Pizzano M., McDonald N.M., Nelson C.A., Iii, Kasari C., Thiele E.A., Jeste S.S.,	2020	A telehealth approach to improving clinical trial access for infants with tuberous sclerosis complex	10.1186/s11689-019-9302-0	4
302	Ibaseta A. Rahman R. Andrade N.S. Skolasky R.L. Riley L.H. Cohen D.B. Sciubba D.M. Kebaish K.M. Neuman B.J.	2019	68. Early patient-reported outcomes can be used to identify patients at risk for poor 1-year outcomes in adult spinal deformity	10.1016/j.spinee.2019.05.081	4
303	Ingvarsson E.T.,	2016	Tutorial: Teaching verbal behavior to children with ASD		1
304	Isaksson J., Ruchkin V., Aho N., Lundin Remnélius K., Marschik P.B., Bölte S.,	2022	Nonshared environmental factors in the aetiology of autism and other neurodevelopmental conditions: a monozygotic co-twin control study	10.1186/s13229-022-00487-5	6
305	Ishak N.I., Yusof H.M., Ramlee M.R.H., Sidek S.N., Rusli N.,	2019	Modules of Interaction for ASD Children Using Rero Robot (Humanoid)	10.1109/ICOM47790.2019.8952038	1
306	Izmailov R; Potapov AA; Filippov AI; Ghosh M; Nandi KK	2015	Upper limit on the central density of dark matter in the Eddington-inspired Born-Infeld (EiBI) gravity	10.1142/S021773231550056X	10
307	Jackson L.S., Little S.G., Akin-Little A.,	2013	The Spanish adaptation of the Gilliam Autism Rating Scale-2: Translation and psychometric analysis	10.1016/j.rasd.2013.06.005	5
308	Jacobson JW	2000	Early intensive behavioral intervention: Emergence of a consumer-driven service model	10.1007/BF03392008	1
309	James S.N., Smith C.J.,	2020	Early Autism Diagnosis in the Primary Care Setting	10.1016/j.spen.2020.100827	1
310	Jansson B.S. Miniscalco C. Westerlund J. Kantzer A.-K. Fernell E. Gillberg C.	2016	Children who screen positive for autism at 2.5 years and receive early intervention: A prospective naturalistic 2-year outcome study	10.2147/NDT.S108899	7
311	Janzen L.A., David D., Walker D., Hitzler J., Zupanec S., Jones H., Spiegler B.J.,	2015	Pre-Morbid Developmental Vulnerabilities in Children With Newly Diagnosed Acute Lymphoblastic Leukemia (ALL)	10.1002/pbc.25692	4
312	Jekan M., Hosseini A.,	2013	Child with Landau Kleffner Syndrome misdiagnosed as Autism: A case report		4
313	Jhuo R.-A., Chu S.-Y.,	2022	A Review of Parent-Implemented Early Start Denver Model for Children with Autism Spectrum Disorder	10.3390/children9020285	1
314	Jie Z., Wheeler J.J., Richey D.,	2006	Cultural validity in assessment instruments for children with autism from a Chinese cultural perspective		1
315	Jin L., Shao Z., Ge J., Sun Y., Li P.,	2020	A study of systematic family intervention on 1-2 years old toddlers at high risk for autism spectrum disorders [1~2岁孤独症谱系障碍高危儿系统化家庭干预研究]	10.3760/cma.j.cn101070-20190723-00672	2
316	John A., Friedmann Y., DelPozo-Banos M., Frizzati A., Ford T., Thapar A.,	2022	Association of school absence and exclusion with recorded neurodevelopmental disorders, mental disorders, or self-harm: a nationwide, retrospective, electronic cohort study of children and young people in Wales, UK	10.1016/S2215-0366(21)00367-9	4
317	Johnson N.L., Giarelli E., Lewis C., Rice C.E.,	2013	Genomics and Autism Spectrum Disorder	10.1111/j.1547-5069.2012.01483.x	1
318	Jonsdottir SL; Brynjarsdottir B; Saemundsen E; Sigurdsson JF	2018	Long-term outcome of children with autism who received different forms of early intervention during their preschool years: a pilot study of 15 young adults	10.21307/sjcapp-2018-006	8
319	Jonsdottir S.L., Saemundsen E., Gudmundsdottir S., Haraldsdottir G.S., Palsdottir A.H., Rafnsson V.,	2020	Implementing an early detection program for autism in primary healthcare: Screening, education of healthcare professionals, referrals for diagnostic evaluation, and early intervention	10.1016/j.rasd.2020.101616	6
320	Jullien S.,	2021	Screening for autistic spectrum disorder in early childhood	10.1186/s12887-021-02700-5	1
321	Jurek L., Longuet Y., Baltazar M., Amestoy A., Schmitt V., Desmurget M., Geoffray M.-M.,	2019	How did I get so late so soon? A review of time processing and management in autism	10.1016/j.bbr.2019.112121	1
322	Juul-Dam N., Townsend J., Courchesne E.,	2001	Prenatal, perinatal, and neonatal factors in autism, pervasive developmental disorder-not otherwise specified, and the general population.	10.1542/peds.107.4.e63	6
323	K D.P. Srinath D.S. Seshadri D.S.P. Girimaji D.S.C. Kommu D.J.V.S.	2017	Lost time—Need for more awareness in early intervention of autism spectrum disorder	10.1016/j.ajp.2016.07.021	1
324	Kaaresen PI; Ronning JA; Tunby J; Nordhov SM; Ulvund SE; Dahl LB	2008	A randomized controlled trial of an early intervention program in low birth weight children: Outcome at 2 years	10.1016/j.earlhumdev.2007.07.003	4
325	Kaelin V; Villegas V; Chen YF; Murphy N; Papautsky E; Litfin J; Leland N; Maheshwari V; McManus B; Khetani M	2022	Effectiveness and scalability of an electronic patient-reported outcome measure and decision support tool for family-centred and participation-focused early intervention: PROSPECT hybrid type 1 trial protocol	10.1136/bmjopen-2021-051582	4
326	Kaewkhao N	2020	Beautiful form of G(eff) in EiBI gravity via the Ward-Kodama entropy-area law	10.1016/j.dark.2020.100458	10
327	Kaku SM, Basheer S, Venkatasubramanian G, Bharath RD, Girimaji SC, Srinath S.	2017	Social experiential deprivation in autism spectrum disorders: A possible prognostic factor?	10.1016/j.ajp.2017.01.021	7
328	Kalb L.G., Holingue C., Pfeiffer D., Reetzke R., Dillon E., Azad G., Freedman B., Landa R.,	2021	Parental relationship status and age at autism spectrum disorder diagnosis of their child	10.1177/13623613211013683	6
329	Kamio Y., Haraguchi H., Miyake A., Hiraiwa M.,	2015	Brief report: Large individual variation in outcomes of autistic children receiving low-intensity behavioral interventions in community settings	10.1186/s13034-015-0039-6	7
330	Karanth P., Shaista S., Srikanth N.,	2010	Efficacy of communication DEALL-An indigenous early intervention program for children with autism spectrum disorders	10.1007/s12098-010-0144-8	7
331	Karim T; Muhit M; Jahan I; Galea C; Morgan C; Smithers-Sheedy H; Badawi N; Khandaker G	2021	Outcome of Community-Based Early Intervention and Rehabilitation for Children with Cerebral Palsy in Rural Bangladesh: A Quasi-Experimental Study	10.3390/brainsci11091189	4
332	Karjalainen PP; Airaksinen JKE; de Belder A; Romppanen H; Kervinen K; Sia J; Laine M; Nammas W	2016	Long-term outcome of early percutaneous coronary intervention in diabetic patients with acute coronary syndrome: insights from the BASE ACS trial	10.1080/07853890.2016.1186829	4
333	Karp E.A., Kuo A.A.,	2015	Materna mental health after a child's diagnosis of autism spectrum disorder	10.1001/jama.2014.11187	5
334	Kasari C, Gulsrud A, Paparella T, Hellemann G, Berry K.	2015	Randomized comparative efficacy study of parent-mediated interventions for toddlers with autism	10.1037/a0039080	7
335	Kasari C.	2002	Assessing Change in Early Intervention Programs for Children with Autism	10.1023/A:1020546006971	1
336	Kasari C., Gulsrud A., Freeman S., Paparella T., Hellemann G.,	2012	Longitudinal follow-up of children with autism receiving targeted interventions on joint attention and play	10.1016/j.jaac.2012.02.019	7
337	Kasilingam N., Waddington H., Van Der Meer L.,	2021	Early Intervention for Children with Autism Spectrum Disorder in New Zealand: What Children Get and What Parents Want	10.1080/1034912X.2019.1696949	5
338	Katsurahgi S., Kamiya C., Yamanaka K., Neki R., Miyoshi T., Iwanaga N., Horiuchi C., Tanaka H., Yoshimatsu J., Niwa K., Takagi Y., Ogo T., Nakanishi N., Ikeda T.,	2019	Maternal and fetal outcomes in pregnancy complicated with Eisenmenger syndrome	10.1016/j.tjog.2019.01.002	4
339	Keen D., Paynter J., Simpson K., Sulek R., Trembath D.,	2017	Implementing structured consultation with autism spectrum disorder early intervention practitioners	10.3109/13668250.2016.1235683	5
340	Keinonen K; Kyllonen H; Astikainen P; Lappalainen R	2018	Early sudden gains in an acceptance and values-based intervention: Effects on treatment outcome for depression and psychological flexibility	10.1016/j.jcbs.2018.07.010	4
341	Keinonen K; Lappalainen R	2020	Competence and adherence in an acceptance and values-based intervention: Effects on treatment outcome and early changes in depression	10.1016/j.jcbs.2020.07.007	4
342	Kelley E. Naigles L. Fein D.	2010	An in-depth examination of optimal outcome children with a history of autism spectrum disorders	10.1016/j.rasd.2009.12.001	7
343	Kelly M.M. Li K.	2019	Poverty Toxic Stress and Education in Children Born Preterm	10.1097/NNR.0000000000000360	4
344	Ketcheson L, Hauck J, Ulrich D.	2017	The effects of an early motor skill intervention on motor skills, levels of physical activity, and socialization in young children with autism spectrum disorder: A pilot study	10.1177/1362361316650611	7
345	Ketcheson L., Staples K., Pitchford E.A., Loetzner F.,	2021	Promoting Positive Health Outcomes in an Urban Community-Based Physical Activity Intervention for Preschool Aged Children on the Autism Spectrum	10.1007/s10803-021-04871-7	7
346	Ketcheson L.R. Pitchford E.A. Wentz C.F.	2020	The relationship among early functional milestones and core deficits in Autism Spectrum Disorder	10.1016/j.rasd.2020.101638	6
347	Khosravi F; Ziaeefar P	2020	EARLY AND LONG-TERM OUTCOME OF SURGICAL INTERVENTION IN CHILDREN WITH INFLAMMATORY BOWEL DISEASE	10.1590/0102-672020200002e1518	4
348	Kihara H, Nakano H, Nakamura T, Gima H.	2021	Infant's Behaviour Checklist for low birth weight infants and later neurodevelopmental outcome	10.1038/s41598-021-98884-y	4
349	Kilmer M.,	2020	Primary care of children with autism spectrum disorder: Pilot program results	10.1097/01.NPR.0000669128.73279.70	1
350	Kimball J.W.,	2002	Behavior-Analytic Instruction for Children With Autism: Philosophy Matters	10.1177/10883576020170020101	1
351	King A; Sachez-Johnsen L; Van Orman S; Cao D; Matthews A	2008	A pilot community-based intensive smoking cessation intervention in African Americans: Feasibility acceptability and early outcome indicators	10.1016/S0027-9684(15)31209-8	4
352	Kitzerow J; Teufel K; Jensen K; Wilker C; Freitag CM	2020	Case-control study of the low intensive autism-specific early behavioral intervention A-FFIP: Outcome after one year	10.1024/1422-4917/a000661	7
353	Kitzerow J, Hackbusch M, Jensen K, Kieser M, Noterdaeme M, Fröhlich U, Taurines R, Geißler J, Wolff N, Roessner V, Bast N, Teufel K, Kim Z, Freitag CM.	2020	Study protocol of the multi-centre, randomised controlled trial of the Frankfurt Early Intervention Programme A-FFIP versus early intervention as usual for toddlers and preschool children with Autism Spectrum Disorder (A-FFIP study)	10.1186/s13063-019-3881-7	7
354	Kitzerow J, Teufel K, Wilker C, Freitag CM.	2016	Using the brief observation of social communication change (BOSCC) to measure autism-specific development	10.1002/aur.1588	7
355	Kitzerow J., Wilker C., Teufel K., Soll S., Schneider M., Westerwald E., Sachse M., Marinović V., Berndt K., Valerian J., Feineis-Matthews S., Freitag C.M.,	2014	Frankfurt early intervention program (FFIP) for preschoolers with Autism Spectrum Disorders (ASD): First results for language development [Das frankfurter frühinterventionsprogramm (FFIP) für vorschulkinder mit autismus-spektrum-störungen (ASS): Erste ergebnisse zur sprachentwicklung]	10.1026/0942-5403/a000133	7
356	Klin A.,	2022	Fronteras en la investigación de la patogenia del autismo [Frontiers in the research of autism pathogenesis]		1
357	Klin A., Wetherby A.M., Woods J., Saulnier C., Stapel-Wax J., Klaiman C., Jones W., Rubin E., Scahill L., Call N., Bearss K., Gunter C., Courtemanch C.J., Lemieux A., Cox J.C., Mandell D.S., Van Decar J.P., Miller R.A., Shireman C.L.,	2015	Toward innovative, Cost-Effective, and systemic solutions to improve outcomes and Well-being of military families affected by autism spectrum disorder		1
358	Klintwall L; Eikeseth S	2012	Number and controllability of reinforcers as predictors of individual outcome for children with autism receiving early and intensive behavioral intervention: A preliminary study	10.1016/j.rasd.2011.07.009	5
359	Klintwall L, Eldevik S, Eikeseth S.	2015	Narrowing the gap: effects of intervention on developmental trajectories in autism	10.1177/1362361313510067	1
360	Kobak K.A., Stone W.L., Ousley O.Y., Swanson A.,	2011	Web-based training in early autism screening: Results from a pilot study	10.1089/tmj.2011.0029	5
361	Kobak K.A., Stone W.L., Wallace E., Warren Z., Swanson A., Robson K.,	2011	A web-based tutorial for parents of young children with Autism: Results from a pilot study	10.1089/tmj.2011.0060	5
362	Kodak T., Fisher W.W., Clements A., Bouxsein K.J.,	2011	Effects of computer-assisted instruction on correct responding and procedural integrity during early intensive behavioral intervention	10.1016/j.rasd.2010.07.011	5
363	Konst M.J., Matson J.L., Goldin R.L., Williams L.W.,	2014	Socialization and nonverbal communication in atypically developing infants and toddlers	10.1016/j.ridd.2014.08.024	4
364	Korbut S. Hedley D. Chetcuti L. Sahin E. Nuske H.J.	2020	Temperament predicts challenging behavior in children with autism spectrum disorder at age 5	10.1016/j.rasd.2019.101492	6
365	Kostyrka-Allchorne K., Wass S.V., Sonuga-Barke E.J.S.,	2020	Research Review: Do parent ratings of infant negative emotionality and self-regulation predict psychopathology in childhood and adolescence? A systematic review and meta-analysis of prospective longitudinal studies	10.1111/jcpp.13144	1
366	Koudys J; Perry A; Ho HSW; Charles M	2021	Mental Health Status of Youth Diagnosed With ASD Who Received Early Intensive Behavioral Intervention as Young Children	10.1080/07317107.2021.1895415	8
367	Kovshoff H., Hastings R.P., Remington B.,	2011	Two-year outcomes for children with autism after the cessation of early intensive behavioral intervention	10.1177/0145445511405513	0
368	Kraan TC; Ising HK; Fokkema M; Velthorst E; van den Berg DPG; Kerkhoven M; Veling W; Smit F; Linszen DH; Nieman DH; Wunderink L; Boonstra N; Klaassen RMC; Dragt S; Rietdijk J; de Haan L; van der Gaag M	2017	The effect of childhood adversity on 4-year outcome in individuals at ultra high risk for psychosis in the Dutch Early Detection Intervention Evaluation (EDIE-NL) Trial	10.1016/j.psychres.2016.11.014	4
369	Krishnan R. Nesh M.T.J.A. Russell P.S.S. Russell S. Mammen P.	2016	The effectiveness of an intensive parent mediated multi-component early intervention for children with autism		7
370	Krishnan R., Russell P.S.S., Russell S.,	2017	Focus Group study to explore grief experiences among parents of children with autism spectrum disorder		5
371	Kubo S; Kadota K; Ichinohe T; Miyake K; Hyodo Y; Otsuru S; Hasegawa D; Shigemoto Y; Habara S; Tada T; Tanaka H; Fuku Y; Katoh H; Fujii S; Goto T; Mitsudo K	2014	Comparison of Long-Term Outcome After Percutaneous Coronary Intervention for Stent Thrombosis Between Early Late and Very Late Stent Thrombosis	10.1253/circj.CJ-13-0780	4
372	Kuhn J., Levinson J., Udhnani M.D., Wallis K., Hickey E., Bennett A., Fenick A.M., Feinberg E., Broder-Fingert S.,	2021	What Happens after a Positive Primary Care Autism Screen among Historically Underserved Families? Predictors of Evaluation and Autism Diagnosis	10.1097/DBP.0000000000000928	5
373	Kuppens S; Onghena P	2012	Sequential meta-analysis to determine the sufficiency of cumulative knowledge: The case of early intensive behavioral intervention for children with autism spectrum disorders	10.1016/j.rasd.2011.04.002	1
374	Kutlu A. Cevher Bınıcı N.	2018	Does increased neutrophil-lymphocyte ratio predict autism spectrum disorder?	10.5455/apd.296339	6
375	LaBianca S. Appadurai V. Thompson W. Nordentoft M. Werge T. Buil A.	2019	SA133GENETIC PREDICTION OF TRANSITION FROM CHILDHOOD AND ADOLESCENT PSYCHIATRIC DISORDER TO SCHIZOPHRENIA	10.1016/j.euroneuro.2018.08.355	4
376	Laister D., Stammler M., Vivanti G., Holzinger D.,	2021	Social-communicative gestures at baseline predict verbal and nonverbal gains for children with autism receiving the Early Start Denver Model	10.1177/1362361321999905	5
377	Laister D., Vivanti G., Marschik P.B., Fellinger J., Holzinger D.,	2021	Enhancement of Social Communication Behaviors in Young Children With Autism Affects Maternal Stress	10.3389/fpsyt.2021.797148	8
378	Lal D.V., Sri S., Ambikapathy, Benjamin S.,	2020	Pedsql-4.0 in children with autism spectrum disorder	10.26452/ijrps.v11iSPL2.2192	6
379	Lambaga RD; Kristiano J; Ramadhan HS	2021	CdL Instanton in EiBI Gravity and the Failure of Thin-Wall Approximation	10.1134/S0202289321020092	10
380	Landa R.,	2007	Early communication development and intervention for children with autism	10.1002/mrdd.20134	1
381	Landa R.J.,	2018	Efficacy of early interventions for infants and young children with, and at risk for, autism spectrum disorders	10.1080/09540261.2018.1432574	1
382	Landa R.J., Kalb L.G.,	2012	Long-term outcomes of toddlers with autism spectrum disorders exposed to short-term intervention	10.1542/peds.2012-0900Q	7
383	Långh U. Perry A. Eikeseth S. Bölte S.	2021	Quality of Early Intensive Behavioral Intervention as a Predictor of Children's Outcome	10.1177/0145445520923998	8
384	Långh U., Cauvet E., Hammar M., Bölte S.,	2017	Cross-Cultural Validation of the York Measure of Quality of Intensive Behavioral Intervention	10.1177/0145445517719397	5
385	Långh U., Hammar M., Klintwall L., Bölte S.,	2017	Allegiance and knowledge levels of professionals working with early intensive behavioural intervention in autism	10.1111/eip.12335	5
386	Langley E., Totsika V., Hastings R.P.,	2017	Parental relationship satisfaction in families of children with autism spectrum disorder (ASD): A multilevel analysis	10.1002/aur.1773	5
387	LaSalle J.	2019	Placental and cord DNA methylation markers associated with child outcome in prospective autism studies	10.1038/s41386-019-0544-z	6
388	Latrèche K., Kojovic N., Franchini M., Schaer M.,	2021	Attention to face as a predictor of developmental change and treatment outcome in young children with autism spectrum disorder	10.3390/biomedicines9080942	0
389	Laverty C., Oliver C., Moss J., Nelson L., Richards C.,	2020	Persistence and predictors of self-injurious behaviour in autism: A ten-year prospective cohort study	10.1186/s13229-019-0307-z	6
390	Leadbitter K., Aldred C., McConachie H., Le Couteur A., Kapadia D., Charman T., Macdonald W., Salomone E., Emsley R., Green J., Barrett B., Barron S., Beggs K., Blazey L., Bourne K., Byford S., Cole-Fletcher R., Collino J., Colmer R., Cutress A., Gammer I., Harrop C., Houghton T., Howlin P., Hudry K., Leach S., Maxwell J., Parr J., Pickles A., Randles S., Slonims V., Taylor C., Temple K., Tobin H…	2018	The Autism Family Experience Questionnaire (AFEQ): An Ecologically-Valid, Parent-Nominated Measure of Family Experience, Quality of Life and Prioritised Outcomes for Early Intervention	10.1007/s10803-017-3350-7	5
391	Leadbitter K., Buckle K.L., Ellis C., Dekker M.,	2021	Autistic Self-Advocacy and the Neurodiversity Movement: Implications for Autism Early Intervention Research and Practice	10.3389/fpsyg.2021.635690	1
392	Leblanc L., Richardson W., McIntosh J.,	2005	The use of applied behavioural analysis in teaching children with autism		7
393	Lechago SA, Carr JE.	2008	Recommendations for reporting independent variables in outcome studies of early and intensive behavioral intervention for autism	10.1177/0145445507309034	1
394	Lepine S; Rich RM; Shara MM	2007	Revised metallicity classes for low-mass stars: Dwarfs (dM) subdwarfs (sdM) extreme subdwarfs (esdM) and ultrasubdwarfs (usdM)	10.1086/521614	4
395	Leung A.K.C. Kao C.P.	1999	Evaluation and management of the child with speech delay		1
396	Levitskiy D., Confair A., Wagner K.E., DeVita S., Shea N., McKernan E.P., Kopec J., Russo N., Middleton F.A., Hicks S.D.,	2021	Longitudinal stability of salivary microRNA biomarkers in children and adolescents with autism spectrum disorder	10.1016/j.rasd.2021.101788	6
397	Lewon A.B., Ghezzi P.M.,	2021	An evaluation of the Early Learning Measure as a predictor of outcomes in early intensive behavioral intervention	10.1002/bin.1768	5
398	Li J.-J., Liu Y., Xie S.-Y., Zhao G.-D., Dai T., Chen H., Mu L.-F., Qi H.-Y., Li J.,	2019	Newborn screening for congenital heart disease using echocardiography and follow-up at high altitude in China	10.1016/j.ijcard.2018.08.102	4
399	Lian WB, Ho SK, Choo SH, Shah VA, Chan DK, Yeo CL, Ho LY.	2012	Children with developmental and behavioural concerns in Singapore		4
400	Lim H.A., Ellis E.M., Sonnenschein D.,	2022	Effect of Sing and Speak 4 Kids: An Online Music-Based Speech and Language Learning Game for Children in Early Intervention	10.1177/02656590221080308	4
401	Lin L.-Y.,	2020	Activity Participation and Sensory Processing Patterns of Preschool-Age Children with Autism Spectrum Disorder	10.5014/ajot.2020.039297	7
402	Lin T.-L., Chiang C.-H., Ho S.Y., Wu H.-C., Wong C.-C.,	2020	Preliminary clinical outcomes of a short-term low-intensity Early Start Denver Model implemented in the Taiwanese public health system	10.1177/1362361319897179	8
403	Liptak G.S., Benzoni L.B., Mruzek D.W., Nolan K.W., Thingvoll M.A., Wade C.M., Fryer G.E.,	2008	Disparities in diagnosis and access to health services for children with autism: Data from the national survey of children's health	10.1097/DBP.0b013e318165c7a0	6
404	Little J.-A.,	2018	Vision in children with autism spectrum disorder: a critical review	10.1111/cxo.12651	1
405	Liu J., He K., Wang Z., Liu H.,	2019	A Computer Vision System to Assist the Early Screening of Autism Spectrum Disorder	10.1007/978-981-13-7986-4_3	1
406	Liu M., An Y., Hu X., Langer D., Newschaffer C., Shea L.,	2013	An evaluation of identification of suspected autism spectrum disorder (ASD) cases in early intervention (EI) records	10.1109/BIBM.2013.6732559	5
407	Lombardo MV, Busuoli EM, Schreibman L, Stahmer AC, Pramparo T, Landi I, Mandelli V, Bertelsen N, Barnes CC, Gazestani V, Lopez L, Bacon EC, Courchesne E, Pierce K.	2021	Pre-treatment clinical and gene expression patterns predict developmental change in early intervention in autism	10.1038/s41380-021-01239-2	7
408	Loubersac J., Michelon C., Ferrando L., Picot M.-C., Baghdadli A.,	2021	Predictors of an earlier diagnosis of Autism Spectrum Disorder in children and adolescents: a systematic review (1987–2017)	10.1007/s00787-021-01792-9	1
409	Loureiro LO, Howe JL, Reuter MS, Iaboni A, Calli K, Roshandel D, Pritišanac I, Moses A, Forman-Kay JD, Trost B, Zarrei M, Rennie O, Lau LYS, Marshall CR, Srivastava S, Godlewski B, Buttermore ED, Sahin M, Hartley D, Frazier T, Vorstman J, Georgiades S, Lewis SME, Szatmari P, Bradley CAL, Tabet AC, Willems M, Lumbroso S, Piton A, Lespinasse J, Delorme R, Bourgeron T, Anagnostou E, Scherer SW.	2021	A recurrent SHANK3 frameshift variant in Autism Spectrum Disorder	10.1038/s41525-021-00254-0	5
410	Love JR; Carr JE; Almason SM; Petursdottir AI	2009	Early and intensive behavioral intervention for autism: A survey of clinical practices	10.1016/j.rasd.2008.08.008	5
411	Love JR; Carr JE; LeBlanc LA; Kisamore AN	2013	Training Behavioral Research Methods to Staff in an Early and Intensive Behavioral Intervention Setting: A Program Description and Preliminary Evaluation	10.1353/etc.2013.0003	5
412	Lovullo S.V., Matson J.L.,	2012	Development of a critical item algorithm for the Baby and Infant Screen for Children with aUtIsm Traits	10.1016/j.rasd.2011.06.011	5
413	Luce SC, Christian WP, Anderson SR, Troy PJ, Larsson EV.	1992	Development of a continuum of services for children and adults with autism and other severe behavior disorders	10.1016/0891-4222(92)90037-7	1
414	Luke C.R., Benfer K., Mick-Ramsamy L., Ware R.S., Reid N., Bos A.F., Bosanquet M., Boyd R.N.,	2022	Early detection of Australian Aboriginal and Torres Strait Islander infants at high risk of adverse neurodevelopmental outcomes at 12 months corrected age: LEAP-CP prospective cohort study protocol	10.1136/bmjopen-2021-053646	4
415	Luskin-Saxby S., Paynter J.,	2018	An introduction to the knowledge-to-action strategic framework for disseminating evidence-based practice in autism spectrum disorder early intervention centers and its relevance to the National Disability Insurance Scheme	10.1080/17489539.2018.1558953	1
416	Lynch B.A., Weaver A.L., Starr S.R., Ytterberg K.L., Rostad P.V., Hall D.J., Tucker S.J.,	2015	Developmental screening and follow-up by nurses	10.1097/NMC.0000000000000179	5
417	MacDonald R; Parry-Cruwys D; Dupere S; Ahearn W	2014	Assessing progress and outcome of early intensive behavioral intervention for toddlers with autism	10.1016/j.ridd.2014.08.036	0
418	Macdonald M., Lord C., Ulrich D.,	2013	The relationship of motor skills and adaptive behavior skills in young children with autism spectrum disorders	10.1016/j.rasd.2013.07.020	6
419	Magiati I, Charman T, Howlin P.	2007	A two-year prospective follow-up study of community-based early intensive behavioural intervention and specialist nursery provision for children with autism spectrum disorders	10.1111/j.1469-7610.2007.01756.x	5
420	Magiati I, Howlin P.	2001	Monitoring the progress of preschool children with autism enrolled in early intervention programmes: problems in cognitive assessment	10.1177/1362361301005004005	6
421	Magiati I., Tay X.W., Howlin P.,	2012	Early comprehensive behaviorally based interventions for children with autism spectrum disorders: A summary of findings from recent reviews and meta-analyses	10.2217/npy.12.59	1
422	Maher G.M. O'Keeffe G.W. Kearney P.M. Kenny L.C. Dinan T.G. Mattsson M. Khashan A.S.	2018	Association of hypertensive disorders of pregnancy with risk of neurodevelopmental disorders in offspring a systematic review and meta-analysis	10.1001/jamapsychiatry.2018.0854	1
423	Mahoney E.B., Breitborde N.J.K., Leone S.L., Ghuman J.K.,	2014	An examination of social interaction profiles based on the factors measured by the Screen for Social Interaction	10.1016/j.ridd.2014.06.008	6
424	Mahoney G.J., Solomon R.M.,	2020	Effects of parental depression symptoms on parents and children with autism spectrum disorder in the play project home consultation program	10.20489/intjecse.722333	7
425	Makombe C.B.T., Shabalala N., Viljoen M., Seris N., de Vries P.J., Franz L.,	2019	Sustainable implementation of early intervention for autism spectrum disorder through caregiver coaching: South African perspectives on barriers and facilitators	10.21037/pm.2019.07.08	5
426	Makrygianni M.K., Gena A., Reed P.,	2018	Real-world effectiveness of different early intervention programs for children with autism spectrum disorders in Greece	10.1080/21683603.2017.1302853	7
427	Malhi P., Sankhyan N.,	2021	Intentional Self Harm in Children with Autism	10.1007/s12098-020-03276-1	6
428	Manning S.E., Davin C.A., Barfield W.D., Kotelchuck M., Clements K., Diop H., Osbahr T., Smith L.A.,	2011	Early diagnoses of autism spectrum disorders in Massachusetts birth cohorts, 2001-2005	10.1542/peds.2010-2943	6
429	Manning-Courtney P. Brown J. Molloy C.A. Reinhold J. Murray D. Sorensen-Burnworth R. Messerschmidt T. Kent B.	2003	Diagnosis and treatment of autism spectrum disorders	10.1016/S1538-5442(03)00108-1	1
430	Manohar H., Kandasamy P.,	2021	Clinical outcomes of children with ASD – Preliminary findings from a 18 month follow up study	10.1016/j.ajp.2021.102816	7
431	Manohar H., Kuppili P.P., Kandasamy P., Chandrasekaran V., Rajkumar R.P.,	2018	Implications of comorbid ADHD in ASD interventions and outcome: Results from a naturalistic follow up study from south India	10.1016/j.ajp.2018.03.009	7
432	Masi A, Dissanayake C, Alach T, Cameron K, Fordyce K, Frost G, Grove R, Heussler H, Silove N, Sulek R, Tucker M, Williams K, Eapen V.	2021	Clinical outcomes and associated predictors of early intervention in autism spectrum disorder: a study protocol	10.1136/bmjopen-2020-047290	1
433	Masi A., Azim S.I., Khan F., Karlov L., Eapen V.,	2022	Dissemination of Early Intervention Program for Preschool Children on the Autism Spectrum into Community Settings: An Evaluation	10.3390/ijerph19052555	1
434	Matheis M., Matson J.L., Burns C.O.,	2018	Premature Birth, Low Birth Weight, and Positive Screening for Autism Spectrum Disorder in an Early Intervention Sample	10.1007/s10882-018-9613-1	6
435	Mathews T.L., Lugo A.M., King M.L., Needelman L.L., McArdle P.E., Romer N., Terry M., Menousek K., Evans J.H., Higgins W.J.,	2018	Expanding Access to Clinical Services for Toddlers with Autism Spectrum Disorders	10.1016/j.pedhc.2017.09.011	1
436	Matson J.L.	2007	Determining treatment outcome in early intervention programs for autism spectrum disorders: A critical analysis of measurement issues in learning based interventions	10.1016/j.ridd.2005.07.006	1
437	Matson J.L. Boisjoli J.A. Hess J.A. Wilkins J.	2010	Factor structure and diagnostic fidelity of the Baby and Infant Screen for Children with aUtIsm TraitsPart 1 (BISCUITpart 1)	10.3109/17518420903213576	7
438	Matson J.L. Rieske R.D.	2014	Are outcome measures for early intensive treatment of autism improving?	10.1016/j.rasd.2013.11.006	1
439	Matson J.L., Fodstad J.C., Mahan S., Rojahn J.,	2010	Cut-offs, norms and patterns of problem behaviours in children with developmental disabilities on the Baby and Infant Screen for Children with aUtIsm Traits (BISCUIT-Part 3)	10.3109/17518420903074887	7
440	Matson J.L., Goldin R.L.,	2014	Early Intensive Behavioral Interventions: Selecting behaviors for treatment and assessing treatment effectiveness	10.1016/j.rasd.2013.11.005	1
441	Matthew Reese R., Braun M.J., Hoffmeier S., Stickle L., Rinner L., Smith C., Ellerbeck K., Jamison R., Wendland M., Jarrett L., Hadorn M.,	2015	Preliminary evidence for the integrated systems using telemedicine	10.1089/tmj.2014.0124	5
442	McClure L.A., Lee N.L., Sand K., Vivanti G., Fein D., Stahmer A., Robins D.L.,	2021	Connecting the Dots: a cluster-randomized clinical trial integrating standardized autism spectrum disorders screening, high-quality treatment, and long-term outcomes	10.1186/s13063-021-05286-6	1
443	McConachie H, Parr JR, Glod M, Hanratty J, Livingstone N, Oono IP, Robalino S, Baird G, Beresford B, Charman T, Garland D, Green J, Gringras P, Jones G, Law J, Le Couteur AS, Macdonald G, McColl EM, Morris C, Rodgers J, Simonoff E, Terwee CB, Williams K.	2015	Systematic review of tools to measure outcomes for young children with autism spectrum disorder	10.3310/hta19410	1
444	Mcconachie H. Oono I.	2013	Cochrane in context: Parent-mediated early intervention for young children with autism spectrum disorders (ASD)	10.1002/ebch.1954	1
445	Mcconachie H., Fletcher-Watson S., Warreyn P., Kaale A., Rogé B., Bonnet-Brilhaut F., Oosterling I, Ozdemir S., Narzisi A., Muratori F., Fuentes J., Heimann M., Noterdaeme M., Freitag C., Poustka L., Sinzig J., Charman T., Salomone E., Green J., Working Group 4, COST Action 'Enhancing the Scientific Study of Early Autism',	2015	Building capacity for rigorous controlled trials in autism: The importance of measuring treatment adherence	10.1111/cch.12185	1
446	McDonald N.M. Senturk D. Scheffler A. Brian J.A. Carver L.J. Charman T. Chawarska K. Curtin S. Hertz-Piccioto I. Jones E.J.H. Klin A. Landa R. Messinger D.S. Ozonoff S. Stone W.L. Tager-Flusberg H. Webb S.J. Young G. Zwaigenbaum L. Jeste S.S.	2020	Developmental Trajectories of Infants with Multiplex Family Risk for Autism: A Baby Siblings Research Consortium Study	10.1001/jamaneurol.2019.3341	6
447	McDonald N.M. Varcin K.J. Bhatt R. Wu J.Y. Sahin M. Nelson C.A. Jeste S.S.	2017	Early autism symptoms in infants with tuberous sclerosis complex	10.1002/aur.1846	4
448	Mcgee G.G., Morrier M.J., Daly T.,	1999	An Incidental Teaching Approach to Early Intervention for Toddlers with Autism	10.2511/rpsd.24.3.133	7
449	McGill O., Robinson A.,	2021	“Recalling hidden harms”: autistic experiences of childhood applied behavioural analysis (ABA)	10.1108/AIA-04-2020-0025	7
450	McIntyre L.L., Kunze M.,	2021	Family-focused interventions as prevention and early intervention of behavioral problems in children with autism spectrum disorder	10.1016/bs.irrdd.2021.07.007	1
451	McIntyre L.L., Zemantic P.K.,	2017	Examining Services for Young Children with Autism Spectrum Disorder: Parent Satisfaction and Predictors of Service Utilization	10.1007/s10643-016-0821-y	7
452	McKinney A., Hotson K.L., Rybicki A., Weisblatt E.J.L., Días C., Foster J., Villar S.S., Murphy S., Belmonte M.K.,	2020	Point OutWords: Protocol for a feasibility randomised controlled trial of a motor skills intervention to promote communicative development in non-verbal children with autism	10.1186/s13063-019-3931-1	7
453	Medhurst B., Clay D.,	2008	The thomas outreach project (TOP): An early years intervention for children with an autistic spectrum disorder (ASD)	10.1080/02667360701841288	1
454	Meneghelli A; Barbera S; Meliante M; Monzani E; Preti A; Cocchi A; Percudani M	2020	Outcome at 2-year of treatment in first-episode psychosis patients who were enrolled in a specialized early intervention program	10.1016/j.psychres.2020.113200	4
455	Messinger D., Young G.S., Ozonoff S., Dobkins K., Carter A., Zwaigenbaum L., Landa R.J., Charman T., Stone W.L., Constantino J.N., Hutman T., Carver L.J., Bryson S., Iverson J.M., Strauss M.S., Rogers S.J., Sigman M.,	2013	Beyond autism: A baby siblings research consortium study of high-risk children at three years of age	10.1016/j.jaac.2012.12.011	4
456	Millau M., Rivard M., Mello C.,	2019	Quality of Life in Immigrant Parents of Children With Autism Spectrum Disorder: A Comparison With Parents From the Host Culture	10.1007/s10826-019-01395-8	5
457	Miller L.E., Burke J.D., Troyb E., Knoch K., Herlihy L.E., Fein D.A.,	2017	Preschool predictors of school-age academic achievement in autism spectrum disorder	10.1080/13854046.2016.1225665	6
458	Minjarez R., Vega B., Bermudez K., Caro K.,	2019	Blue Piece: A Web-based Tool to Provide Screening and Intervention Services for Parents of Children with Autism Spectrum Disorder	10.1145/3358961.3358976	1
459	Mira Coelho A., da Conceição V.,	2021	Predictors in ASD: The Importance of Parents' Perception	10.3389/fpsyt.2021.506148	6
460	Mirenda P., Smith V., Colozzo P., Vismara L.A., Ungar W.J., Kalynchuk K.,	2021	Training Coaches in Community Agencies to Support Parents of Children with Suspected Autism: Outcomes, Facilitators, and Barriers	10.1007/s10803-021-05363-4	5
461	Mohd Nordin A., Ismail J., Kamal Nor N.,	2021	Motor Development in Children With Autism Spectrum Disorder	10.3389/fped.2021.598276	6
462	Molnár C., Eldevik S.,	2017	Behavioral intervention for preschool children with autism - Outcome of parent-based intervention [Verhaltenstherapeutische Intervention für Vorschulkinder mit Autismus: Ergebnisse eines Elterntrainings]	10.1024/1422-4917/a000469	9
463	Moore D.M., Baggett K.M., Barger B.,	2021	Measuring parent positive support of social communication among toddlers with autism: A systematic review [La medición del apoyo parental positivo a las habilidades de comunicación social en niños pequeños con autismo: Una revisión sistemática]	10.5093/PI2020A20	1
464	Moore D.W., Venkatesh S., Anderson A., Greenhill S., Phung D., Duong T., Cairns D., Marshall W., Whitehouse A.J.O.,	2015	TOBY play-pad application to teach children with ASD-A pilot trial	10.3109/17518423.2013.784817	7
465	Moreno C. Mayoral M. Diaz-Caneja C.	2013	Early intervention in mental disorders: Specific programmes developed in an urban setting in Spain	10.1007/s00787-013-0423-9	1
466	Mounzer W; Stenhoff DM	2022	Early Intensive Behavioral Intervention Program for Children With Autism in Syria	10.1177/10883576211073686	8
467	Mozolic-Staunton B., Barbaro J., Yoxall J., Donelly M.,	2021	Monitoring children’s development in early childhood education settings to promote early detection of autism	10.1177/1836939121998085	1
468	Mozolic-Staunton B., Donelly M., Yoxall J., Barbaro J.,	2020	Early detection for better outcomes: Universal developmental surveillance for autism across health and early childhood education settings	10.1016/j.rasd.2019.101496	6
469	Mubaiwa L. Aziz L. Govender R. Govender V.	2012	Pervasive developmental disorders: Clinical characters and outcome in African children	10.1111/j.1469-8749.2012.04283.x	6
470	Mubashir S., Farrugia M., Coretti L., Pessia M., D’adamo M.C.,	2020	Autism spectrum disorder		1
471	Mueller C; Neumann FJ; Roskamm H; Buser P; Hodgson JM; Perruchoud AP; Buettner HJ	2002	Women do have an improved long-term outcome after non-ST-elevation acute coronary syndromes treated very early and predominantly with percutaneous coronary intervention - A prospective study in 1 450 consecutive patients	10.1016/S0735-1097(02)01949-6	4
472	Mukaddes N.M.	2012	Optimal outcome in ASD with early intensive behavioral intervention: A prospective follow up study in Istanbul Turkey	10.1016/j.neurenf.2012.05.052	1
473	Mukaddes NM, Tutkunkardas MD, Sari O, Aydin A, Kozanoglu P.	2014	Characteristics of children who lost the diagnosis of autism: a sample from istanbul, Turkey	10.1155/2014/472120	7
474	Mundy P., Crowson M.,	1997	Joint attention and early social communication: Implications for research on inervention with autism	10.1023/A:1025802832021	1
475	Muratori F., Narzisi A.,	2014	Exploratory study describing 6 month outcomes for young children with autism who receive treatment as usual in Italy	10.2147/NDT.S58308	7
476	Nah YH, Young RL, Brewer N.	2014	Using the Autism Detection in Early Childhood (ADEC) and Childhood Autism Rating Scales (CARS) to predict long term outcomes in children with autism spectrum disorders	10.1007/s10803-014-2102-1	7
477	Nahmias A.S., Kase C., Mandell D.S.,	2014	Comparing cognitive outcomes among children with autism spectrum disorders receiving community-based early intervention in one of three placements	10.1177/1362361312467865	7
478	Nahmias A.S., Pellecchia M., Stahmer A.C., Mandell D.S.,	2019	Effectiveness of community-based early intervention for children with autism spectrum disorder: a meta-analysis	10.1111/jcpp.13073	1
479	Nair MK, Russell PS, George B, Prasanna GL, Bhaskaran D, Leena ML, Russell S, Mammen P.	2014	CDC Kerala 9: Effectiveness of low intensity home based early intervention for autism spectrum disorder in India	10.1007/s12098-014-1474-8	7
480	Nakano H. Kihara H. Takaya R. Taga G. Nakano J. Konishi Y.	2011	The relationship between fidgety general movements (GMS) and developmental outcome in the low birth weight infants	10.1016/j.physio.2011.04.002	4
481	Narzisi A., Costanza C., Umberto B., Filippo M.,	2014	Non-Pharmacological treatments in autism spectrum disorders: An overview on early interventions for pre-schoolers	10.2174/15748847113086660071	1
482	Nazneen N., Rozga A., Smith C.J., Oberleitner R., Abowd G.D., Arriaga R.I.,	2015	A Novel System for Supporting Autism Diagnosis Using Home Videos: Iterative Development and Evaluation of System Design	10.2196/mhealth.4393	5
483	Neil N., Liesemer K.,	2020	Early Behavioral Intervention for Young Children with Intellectual and Developmental Disabilities	10.1007/s40474-020-00201-1	1
484	Neville R.D., Draper C.E., Cooper T.J., Abdullah M.M., Lakes K.D.,	2021	Association between engagement in physical activity and adaptive behavior in young children with Autism Spectrum Disorder	10.1016/j.mhpa.2021.100389	6
485	Nguyen Thanh L., Nguyen H.-P., Ngo M.D., Bui V.A., Dam P.T.M., Bui H.T.P., Ngo D.V., Tran K.T., Dang T.T.T., Duong B.D., Nguyen P.A.T., Forsyth N., Heke M.,	2021	Outcomes of bone marrow mononuclear cell transplantation combined with interventional education for autism spectrum disorder	10.1002/sctm.20-0102	8
486	Ni G. Lee S.H.	2019	SA29THE GENETIC RELATIONSHIP BETWEEN REPRODUCTIVE BEHAVIOUR TRAITS AND SIX PSYCHIATRIC DISORDERS	10.1016/j.euroneuro.2018.08.251	4
487	Nixon R.D.V., Best T., Wilksch S.R., Angelakis S., Beatty L.J., Weber N.,	2016	Cognitive processing therapy for the treatment of acute stress disorder following sexual assault: A randomised effectiveness study	10.1017/bec.2017.2	4
488	Nordahl C.W., Iosif A.-M., Young G.S., Hechtman A., Heath B., Lee J.K., Libero L., Reinhardt V.P., Winder-Patel B., Amaral D.G., Rogers S., Solomon M., Ozonoff S.,	2020	High Psychopathology Subgroup in Young Children With Autism: Associations With Biological Sex and Amygdala Volume	10.1016/j.jaac.2019.11.022	6
489	Novak I., Morgan C.,	2019	High-risk follow-up: Early intervention and rehabilitation	10.1016/B978-0-444-64029-1.00023-0	1
490	Nowell S.W., Watson L.R., Crais E.R., Baranek G.T., Faldowski R.A., Turner-Brown L.,	2020	Joint attention and sensory-regulatory features at 13 and 22 months as predictors of preschool language and social-communication outcomes	10.1044/2020_JSLHR-20-00036	6
491	Noyes-Grosser D.M., Elbaum B., Wu Y., Siegenthaler K.M., Cavalari R.S., Gillis J.M., Romanczyk R.G.,	2018	Early Intervention Outcomes for Toddlers with Autism Spectrum Disorder and Their Families	10.1097/IYC.0000000000000121	7
492	Noyes-Grosser D.M., Holland J.P., Lyons D., Holland C.L., Romanczyk R.G., Gillis J.M.,	2005	Rationale and methodology for developing guidelines for early intervention services for young children with developmental disabilities	10.1097/00001163-200504000-00005	1
493	Noyes-Grosser D.M., Rosas S.R., Goldman A., Elbaum B., Romanczyk R., Callahan E.H.,	2013	Conceptualizing Child and Family Outcomes of Early Intervention Services for Children With ASD and Their Families	10.1177/1053815114551415	5
494	Nunes D.R.P., Araújo E.R., Walter E., Soares R., Mendonça C.,	2016	Augmenting Caregiver Responsiveness: An Intervention Proposal for Youngsters with Autism in Brazil	10.1007/s10643-014-0677-y	7
495	Oberg GK; Campbell SK; Girolami GL; Ustad T; Jorgensen L; Kaaresen PI	2012	Study protocol: an early intervention program to improve motor outcome in preterm infants: a randomized controlled trial and a qualitative study of physiotherapy performance and parental experiences	10.1186/1471-2431-12-15	1
496	O'Connor A.B., Healy O.,	2010	Long-term post-intensive behavioral intervention outcomes for five children with Autism Spectrum Disorder	10.1016/j.rasd.2009.12.002	7
497	Ogilvie E; McCrudden MT	2017	Evaluating the Social Validity of the Early Start Denver Model: A Convergent Mixed Methods Study	10.1007/s10803-017-3214-1	5
498	Oono I. Honey E. Mcconachie H.	2013	Parent-mediated early intervention for youngchildren with autism spectrum disorders: A Cochrane systematic review and meta-analyses	10.1111/dmcn.12259	1
499	Orinstein A.J. Helt M. Troyb E. Tyson K.E. Barton M.L. Eigsti I.-M. Naigles L. Fein D.A.	2014	Intervention for optimal outcome in children and adolescents with a history of autism	10.1097/DBP.0000000000000037	7
500	Ortega M.C., Ramos D.B.B., Novoa J.C.R., Suarez F.J.O., Ramírez F.D., González M.D.,	2020	Impact of Transcatheter Device Closure of Atrial Septal Defect on Atrial Arrhythmias Propensity in Young Adults	10.1007/s00246-019-02221-0	4
501	Ozturk Y., Vivanti G., Uljarevic M., Dissanayake C., Capes K., Duncan E., Feary J., Jones C., Ahluwalia H.K., Kirby L., Massey A., Master B., Pell D., Pye K., Rajapakse H., Reynolds J., Upson S., Zierhut C., Victorian ASELCC Team,	2016	Treatment-related changes in children's communication impact on maternal satisfaction and psychological distress	10.1016/j.ridd.2016.05.021	8
502	Ozyurtlu F; Cetin N; Pekel N; Ozpelit ME	2016	Spontaneous spinal epidural hematoma developing after percutaneous coronary intervention: early diagnosis early intervention and good outcome	10.5543/tkda.2015.68957	4
503	Padhy S.K. Choudhury S. Jhanda S.	2018	Earlier the 'early intervention' in autism spectrum disorder better the outcome: A case report		1
504	Page J., Lustenberger C., Frӧhlich F.,	2020	Nonrapid eye movement sleep and risk for autism spectrum disorder in early development: A topographical electroencephalogram pilot study	10.1002/brb3.1557	6
505	Pankewich A; Martin TL; Walters KL; Dube C	2021	Accuracy and acceptability of eHealth data collection for an early intensive behavioral intervention program	10.1002/bin.1841	5
506	Paquet A; McKinnon S; Clement C; Rousseau M	2018	French-Translation and adaptation of the TEI-SF to document the social acceptability of early intensive behavioral intervention	10.1016/j.prps.2017.01.004	6
507	Parham L.D., Fazio L.S.,	2008	Play In Occupational Therapy For Children	10.1016/B978-0-323-02954-4.X0001-3	1
508	Parsons S., Charman T., Faulkner R., Ragan J., Wallace S., Wittemeyer K.,	2013	Commentary - Bridging the research and practice gap in autism: The importance of creating research partnerships with schools	10.1177/1362361312472068	1
509	Pasco G.	2018	The value of early intervention for children with autism	10.1016/j.paed.2018.06.001	1
510	Paynter J. Trembath D. Lane A.	2018	Differential outcome subgroups in children with autism spectrum disorder attending early intervention	10.1111/jir.12504	7
511	Paynter J., Riley E., Beamish W., Davies M., Milford T.,	2013	The double ABCX model of family adaptation in families of a child with an autism spectrum disorder attending an Australian early intervention service	10.1016/j.rasd.2013.07.006	7
512	Peacock G., Lin S.C.,	2012	Enhancing early identification and coordination of intervention services for young children with autism spectrum disorders: Report from the Act Early Regional Summit Project	10.1016/j.dhjo.2011.10.001	5
513	Peca A., Coeckelbergh M., Simut R., Costescu C., Pintea S., David D., Vanderborght B.,	2016	Robot Enhanced Therapy for Children with Autism Disorders: Measuring Ethical Acceptability	10.1109/MTS.2016.2554701	5
514	Peck F.C., Gabard-Durnam L.J., Wilkinson C.L., Bosl W., Tager-Flusberg H., Nelson C.A.,	2021	Prediction of autism spectrum disorder diagnosis using nonlinear measures of language-related EEG at 6 and 12 months	10.1186/s11689-021-09405-x	5
515	Pelios LV; Lund SK	2001	A selective overview of issues on classification causation and early intensive behavioral intervention for autism	10.1177/0145445501255002	1
516	Penner M. Rayar M. Bashir N. Roberts W. Hancock-Howard R. Coyte P.	2014	Cost-effectiveness analysis comparing pre-diagnosis treatment for autism spectrum disorder with the ontario autism program	https://doi.org/10.1007/s10803-015-2447-0	5
517	Penno SJ; Hamilton B; Petrakis M	2017	Early Intervention in Psychosis: Health of the Nation Outcome Scales (HoNOS) Outcomes From a Five-Year Prospective Study	10.1016/j.apnu.2017.07.003	4
518	Peralta-Carcelen M., Schwartz J., Carcelen A.C.,	2018	Behavioral and Socioemotional Development in Preterm Children	10.1016/j.clp.2018.05.003	1
519	Perera H., Jeewandara K.C., Seneviratne S., Guruge C.,	2016	Outcome of home-based early intervention for autism in Sri Lanka: Follow-up of a cohort and comparison with a nonintervention group	10.1155/2016/3284087	7
520	Perry A; Koudys J; Prichard A; Ho H	2019	Follow-Up Study of Youth Who Received EIBI as Young Children	10.1177/0145445517746916	8
521	Peters W.J., Matson J.L.,	2020	The Relationship Between Developmental Functioning and Screening Outcome for Autism Spectrum Disorder	10.1007/s10882-019-09689-x	6
522	Peters-Scheffer N; Didden R; Korzilius H; Matson J	2012	Cost comparison of early intensive behavioral intervention and treatment as usual for children with autism spectrum disorder in the Netherlands	10.1016/j.ridd.2012.04.006	5
523	Peters-Scheffer N., Didden R., Korzilius H., Sturmey P.,	2013	Therapist characteristics predict discrete trial teaching procedural fidelity	10.1352/1934-9556-51.4.263	8
524	Petinou K., Minaidou D.,	2017	Neurobiological Bases of Autism Spectrum Disorders and Implications for Early Intervention: A Brief Overview	10.1159/000479181	1
525	Pickles A., Le Couteur A., Leadbitter K., Salomone E., Cole-Fletcher R., Tobin H., Gammer I., Lowry J., Vamvakas G., Byford S., Aldred C., Slonims V., McConachie H., Howlin P., Parr J.R., Charman T., Green J.,	2016	Parent-mediated social communication therapy for young children with autism (PACT): long-term follow-up of a randomised controlled trial	10.1016/S0140-6736(16)31229-6	7
526	Pijl MK, Rommelse NN, Hendriks M, De Korte MW, Buitelaar JK, Oosterling IJ.	2018	Does the Brief Observation of Social Communication Change help moving forward in measuring change in early autism intervention studies?	10.1177/1362361316669235	7
527	Pinchefsky E.F. Accogli A. Shevell M.I. Saint-Martin C. Srour M.	2019	Developmental outcomes in children with congenital cerebellar malformations	10.1111/dmcn.14059	4
528	Piske M., Budd M.A., Qiu A.Q., Maan E.J., Sauve L.J., Forbes J.C., Alimenti A., Janssen P., Cote H.C.F.,	2018	Neurodevelopmental outcomes and in-utero antiretroviral exposure in HIV-exposed uninfected children	10.1097/QAD.0000000000001985	4
529	Plavnick JB; Bak MYS; Avendano SM; Duenas AD; Brodhead MT; Sipila ES	2020	Implementing early intensive behavioral intervention in community settings	10.1177/1362361320919243	5
530	Poon BT; Simmons NR	2016	Can Routinely Collected Early Intervention Data for Deaf and Hard-of-Hearing Children Be Used for Outcome Monitoring? A Case Example from British Columbia Canada	10.1080/14643154.2015.1102470	1
531	Poslawsky IE, Naber FB, Bakermans-Kranenburg MJ, De Jonge MV, Van Engeland H, Van IJzendoorn MH.	2014	Development of a Video-feedback Intervention to promote Positive Parenting for Children with Autism (VIPP-AUTI)	10.1080/14616734.2014.912487	7
532	Potapov AA; Izmailov R; Mikolaychuk O; Mikolaychuk N; Ghosh M; Nandi KK	2015	Constraint on dark matter central density in the Eddington inspired Born-Infeld (EiBI) gravity with input from Weyl gravity	10.1088/1475-7516/2015/07/018	10
533	Preti A; Pisano A; Cascio MT; Galvan F; Monzani E; Meneghelli A; Cocchi A	2012	Validation of the Health of the Nation Outcome Scales as a routine measure of outcome in early intervention programmes	10.1111/j.1751-7893.2011.00329.x	4
534	Protic D.D., Aishworiya R., Salcedo-Arellano M.J., Tang S.J., Milisavljevic J., Mitrovic F., Hagerman R.J., Budimirovic D.B.,	2022	Fragile X Syndrome: From Molecular Aspect to Clinical Treatment	10.3390/ijms23041935	1
535	Pye K., Jackson H., Iacono T., Shiell A.,	2021	Early intervention for young children with autism spectrum disorder: protocol for a scoping review of economic evaluations	10.1186/s13643-021-01847-7	1
536	Rahman A., Divan G., Hamdani S.U., Vajaratkar V., Taylor C., Leadbitter K., Aldred C., Minhas A., Cardozo P., Emsley R., Patel V., Green J.,	2016	Effectiveness of the parent-mediated intervention for children with autism spectrum disorder in south Asia in India and Pakistan (PASS): A randomised controlled trial	10.1016/S2215-0366(15)00388-0	7
537	Rapin I.,	1991	Autistic children: Diagnosis and clinical features		1
538	Rattaz C., Michelon C., Munir K., Baghdadli A.,	2018	Challenging behaviours at early adulthood in autism spectrum disorders: topography, risk factors and evolution	10.1111/jir.12503	5
539	Rea K.E., Armstrong-Brine M., Ramirez L., Stancin T.,	2019	Ethnic Disparities in Autism Spectrum Disorder Screening and Referral: Implications for Pediatric Practice	10.1097/DBP.0000000000000691	6
540	Reed P., Osborne L.,	2012	Impact of severity of autism and intervention time-input on child outcomes: Comparison across several early interventions	10.1111/j.1467-8578.2012.00549.x	7
541	Reichow B	2012	Overview of Meta-Analyses on Early Intensive Behavioral Intervention for Young Children with Autism Spectrum Disorders	10.1007/s10803-011-1218-9	1
542	Reichow B., Hume K., Barton E.E., Boyd B.A.,	2018	Early intensive behavioral intervention (EIBI) for young children with autism spectrum disorders (ASD)	10.1002/14651858.CD009260.pub3	1
543	Remington B., Hastings R.P., Kovshoff H., Espinosa F.D., Jahr E., Brown T., Alsford P., Lemaic M., Ward N.,	2007	Early intensive behavioral intervention: Outcomes for children with autism and their parents after two years	10.1352/0895-8017(2007)112[418:EIBIOF]2.0.CO	0
544	Richman D.M., Barnard-Brak L., Bosch A., Thompson S., Grubb L., Abby L.,	2013	Predictors of self-injurious behaviour exhibited by individuals with autism spectrum disorder	10.1111/j.1365-2788.2012.01628.x	6
545	Rieth S.R., Dickson K.S., Ko J., Haine-Schlagel R., Gaines K., Brookman-Frazee L., Stahmer A.C.,	2022	Provider perspectives and reach of an evidence-based intervention in community services for toddlers	10.1177/13623613211065535	5
546	Riva V., Riboldi E.M., Urbani B., Molteni M., Villa L.,	2021	A pilot study evaluating the effects of early intervention for italian siblings of children with autism spectrum disorder	10.3390/brainsci11111381	7
547	Rivard M; Millau M; Mello C; Clement C; Mejia-Cardenas C; Boule M; Magnan C	2021	Immigrant Families of Children with Autism disorder's Perceptions of Early Intensive Behavioral Intervention Services	10.1007/s10882-020-09764-8	5
548	Rivard M, Mercier C, Mestari Z, Terroux A, Mello C, Bégin J.	2017	Psychometric Properties of the Beach Center Family Quality of Life in French-Speaking Families With a Preschool-Aged Child Diagnosed With Autism Spectrum Disorder	10.1352/1944-7558-122.5.439	5
549	Rivard M., Mello C., Mestari Z., Terroux A., Morin D., Forget J., Lefebvre C., Argumedes M.,	2021	Using Prevent Teach Reinforce for Young Children to Manage Challenging Behaviors in Public Specialized Early Intervention Services for Autism	10.1007/s10803-020-04856-y	8
550	Rivard M., Morin M., Mello C., Terroux A., Mercier C.,	2019	Follow-Up of Children With Autism Spectrum Disorder 1 Year After Early Behavioral Intervention	10.1177/0145445518773692	5
551	Rivard M., Terroux A., Mercier C.,	2014	Effectiveness of early behavioral intervention in public and mainstream settings: The case of preschool-age children with autism spectrum disorders	10.1016/j.rasd.2014.05.010	8
552	Robain F, Franchini M, Kojovic N, Wood de Wilde H, Schaer M.	2020	Predictors of Treatment Outcome in Preschoolers with Autism Spectrum Disorder: An Observational Study in the Greater Geneva Area, Switzerland	10.1007/s10803-020-04430-6	5
553	Roberts J., Williams K., Carter M., Evans D., Parmenter T., Silove N., Clark T., Warren A.,	2011	A randomised controlled trial of two early intervention programs for young children with autism: Centre-based with parent program and home-based	10.1016/j.rasd.2011.03.001	7
554	Roberts M.Y., Stern Y., Hampton L.H., Grauzer J.M., Miller A., Levin A., Kornfeld B., Davis M.M., Kaat A., Estabrook R.,	2019	Beyond pass-fail: Examining the potential utility of two thresholds in the autism screening process	10.1002/aur.2045	6
555	Roddy Á., O'Neill C.,	2020	Predictors of unmet needs and family debt among children and adolescents with an autism spectrum disorder: Evidence from Ireland	10.1016/j.healthpol.2020.01.005	5
556	Rogé B.,	2019	Diagnosis and early intervention in ASD: Social challenges [Diagnostic et intervention précoce dans les TSA: des enjeux de société]		1
557	Rogers SJ; Estes A; Lord C; Munson J; Rocha M; Winter J; Greenson J; Colombi C; Dawson G; Vismara LA; Sugar CA; Hellemann G; Whelan F; Talbott M	2019	A Multisite Randomized Controlled Two-Phase Trial of the Early Start Denver Model Compared to Treatment as Usual	10.1016/j.jaac.2019.01.004	0
558	Rogers SJ; Estes A; Lord C; Vismara L; Winter J; Fitzpatrick A; Guo MY; Dawson G	2012	Effects of a Brief Early Start Denver Model (ESDM)-Based Parent Intervention on Toddlers at Risk for Autism Spectrum Disorders: A Randomized Controlled Trial	10.1016/j.jaac.2012.08.003	9
559	Rogers SJ; Estes A; Vismara L; Munson J; Zierhut C; Greenson J; Dawson G; Rocha M; Sugar C; Senturk D; Whelan F; Talbott M	2019	Enhancing Low-Intensity Coaching in Parent Implemented Early Start Denver Model Intervention for Early Autism: A Randomized Comparison Treatment Trial	10.1007/s10803-018-3740-5	9
560	Rogers C. Smyser T. Inder T. Neil J.	2013	Neonatal white matter development in very preterm infants and developmental outcome at age 2	10.1111/cts.12047	4
561	Rogers S.J.	1998	Neuropsychology of autism in young children and its implications for early intervention	10.1002/(SICI)1098-2779(1998)4:2<104::AID-MRDD7>3.0.CO	1
562	Rogers S.J., Vismara L.A.,	2008	Evidence-based comprehensive treatments for early autism	10.1080/15374410701817808	1
563	Rogers SJ, Stahmer A, Talbott M, Young G, Fuller E, Pellecchia M, Barber A, Griffith E.	2022	Feasibility of delivering parent-implemented NDBI interventions in low-resource regions: a pilot randomized controlled study	10.1186/s11689-021-09410-0	9
564	Rogers SJ, Yoder P, Estes A, Warren Z, McEachin J, Munson J, Rocha M, Greenson J, Wallace L, Gardner E, Dawson G, Sugar CA, Hellemann G, Whelan F.	2021	A Multisite Randomized Controlled Trial Comparing the Effects of Intervention Intensity and Intervention Style on Outcomes for Young Children With Autism	10.1016/j.jaac.2020.06.013	0
565	Rogerson J., Falkmer M., Cuomo B., Falkmer T., Whitehouse A.J.O., Granich J., Vaz S.,	2019	Parental experiences using the Therapy Outcomes by You (TOBY) application to deliver early intervention to their child with autism	10.1080/17518423.2018.1440259	7
566	Rohanachandra Y.M., Dahanayake D.M.A., Rohanachandra L.T., Wijetunge G.S.,	2017	Knowledge about diagnostic features and comorbidities of childhood autism among doctors in a tertiary care hospital	10.4038/sljch.v46i1.8093	5
567	Rohanachandra Y.M., Prathapan S., Amarabandu H.G.I.,	2020	The knowledge of Public Health Midwives on Autism Spectrum Disorder in two selected districts of the Western Province of Sri Lanka	10.1016/j.ajp.2020.102094	5
568	Rose V., Trembath D., Keen D., Paynter J.,	2016	The proportion of minimally verbal children with autism spectrum disorder in a community-based early intervention programme	10.1111/jir.12284	7
569	Rosenbaum M., Gabrielsen T.P.,	2019	Decision factors for community providers when referring very young children for autism evaluation	10.1016/j.rasd.2018.09.009	5
570	Rotholz D.A., Kinsman A.M., Lacy K.K., Charles J.,	2017	Improving early identification and intervention for children at risk for autism spectrum disorder	10.1542/peds.2016-1061	5
571	Roy DB; Gupta V; Biswas A; Verma M	2021	Early Surgical Intervention Followed by Antifungals in Rhino-Orbital Mucormycosis in Patients With COVID-19 Favors Clinical Outcome: A Case Series	10.7759/cureus.17178	4
572	Ruble L., McGrew J.H.,	2013	Teacher and child predictors of achieving iep goals of children with Autism	10.1007/s10803-013-1884-x	7
573	Ruta L. Colombi C. Cigala V. Siracusano R. Boncoddo M. Famà F. Narzisi A. Pioggia G. Gagliano A. Muratori F.	2015	Prima Pietra: A research and clinical program on early detection and intervention in Italy	10.1007/s00787-015-0714-4	1
574	Ryberg K.H.,	2015	Evidence for the Implementation of the Early Start Denver Model for Young Children With Autism Spectrum Disorder	10.1177/1078390315608165	1
575	Saaybi S., Alarab N., Hannoun S., Saade M., Tutunji R., Zeeni C., Shbarou R., Hourani R., Boustany R.-M.,	2019	Pre-and post-therapy assessment of clinical outcomes and white matter integrity in autism spectrum disorder: Pilot study	10.3389/fneur.2019.00877	7
576	Sadiq S., Castellanos M., Moffitt J., Shyu M.-L., Perry L., Messinger D.,	2019	Deep learning based multimedia data mining for autism spectrum disorder (ASD) diagnosis	10.1109/ICDMW.2019.00124	6
577	Salas B.L., Rodríguez V.Y., Urbieta C.T., Cuadrado E.,	2017	The role of coping strategies and self-efficacy as predictors of life satisfaction in a sample of parents of children with autism spectrum disorder [Estrategias de afrontamiento y autoefi cacia como predictores de satisfacción vital en progenitores de menores con autismo.]	10.7334/psicothema2016.96	5
578	Salt J., Shemilt J., Sellars V., Boyd S., Coulson T., McCool S.,	2002	The Scottish centre for autism preschool treatment programme. II: The results of a controlled treatment outcome study	10.1177/1362361302006001004	7
579	Sanchack K.E., Thomas C.A.,	2016	Autism spectrum disorder: Primary care principles		1
580	Sánchez-Raya M.A., Martínez-Gual E., Elvira J.A.M., Salas B.L., Cívico F.A.,	2015	Early intervention in autism spectrum disorders (ASD) [La atención temprana en los trastornos del espectro autista (TEA)]	10.1016/j.pse.2014.04.001	1
581	Sánchez-Valle E., Posada M., Villaverde-Hueso A., Touriño E., Ferrari-Arroyo M.J., Boada L., Martín-Arribas M.C., Canal R., Fuentes-Biggi J.,	2008	Estimating the burden of disease for autism spectrum disorders in Spain in 2003	10.1007/s10803-007-0393-1	5
582	Sandbank M., Bottema-Beutel K., Crowley S., Cassidy M., Dunham K., Feldman J.I., Crank J., Albarran S.A., Raj S., Mahbub P., Woynaroski T.G.,	2020	Project AIM: Autism intervention meta-analysis for studies of young children	10.1037/bul0000215	1
583	Sano M., Yoshimura Y., Hirosawa T., Hasegawa C., An K.-M., Tanaka S., Naitou N., Kikuchi M.,	2021	Joint attention and intelligence in children with autism spectrum disorder without severe intellectual disability	10.1002/aur.2600	6
584	Sapra S. Kaushal T. Kabra M. Das G.P. Pradhan A.	2016	Cross-cultural adaptation reliability and validity of the autism treatment evaluation checklist in hindi		5
585	Schaer M. Franchini M. Eliez S.	2014	Latest findings in autism research How do they support the importance of early diagnosis and immediate intervention?	10.4414/sanp.2014.00299	1
586	Schertz H.H. Liu X. Odom S.L. Baggett K.M.	2021	Parents’ application of mediated learning principles as predictors of toddler social initiations	10.1177/13623613211061128	7
587	Schertz H.H., Lester J.N., Erden E., Safran S., Githens P.,	2020	Challenges and contributors to self-efficacy for caregivers of toddlers with autism	10.1177/1362361319899761	5
588	Schertz H.H., Odom S.L.,	2007	Promoting joint attention in toddlers with autism: A parent-mediated developmental model	10.1007/s10803-006-0290-z	7
589	Schertz H.H., Odom S.L., Baggett K.M., Sideris J.H.,	2018	Mediating Parent Learning to Promote Social Communication for Toddlers with Autism: Effects from a Randomized Controlled Trial	10.1007/s10803-017-3386-8	7
590	Schilcher G; Ribitsch W; Otto R; Portugaller RH; Quehenberger F; Truschnig-Wilders M; Zweiker R; Stiegler P; Brodmann M; Weinhandl K; Horina JH	2011	Early detection and intervention using neutrophil gelatinase-associated lipocalin (NGAL) may improve renal outcome of acute contrast media induced nephropathy: A randomized controlled trial in patients undergoing intra-arterial angiography (ANTI-CIN Study)	10.1186/1471-2369-12-39	4
591	Schmock H., Vangkilde A., Larsen K.M., Fischer E., Birknow M.R., Jepsen J.R.M., Olesen C., Skovby F., Plessen K.J., Mørup M., Hulme O., Baaré W.F.C., Didriksen M., Siebner H.R., Werge T., Olsen L.,	2015	The Danish 22q11 research initiative	10.1186/s12888-015-0594-7	4
592	Schreibman L., Stahmer A.C., Akshoomoff N.,	2006	Pervasive developmental disorders	10.1016/B978-012343014-4/50021-6	1
593	Schroeder S.R., Richman D.M., Abby L., Courtemanche A.B., Oyama-Ganiko R.,	2014	Functional Analysis Outcomes and Comparison of Direct Observations and Informant Rating Scales in the Assessment of Severe Behavior Problems of Infants and Toddlers At-Risk for Developmental Delays	10.1007/s10882-014-9368-2	4
594	Schuengel C., van Rest M.M., Stanford C.E., Hastings R.P.,	2019	Impact of Research About the Early Development of Children With Intellectual Disability: A Science Mapping Analysis	10.3389/feduc.2019.00041	1
595	Shalev R.A., Lavine C., Di Martino A.,	2020	A Systematic Review of the Role of Parent Characteristics in Parent-Mediated Interventions for Children with Autism Spectrum Disorder	10.1007/s10882-018-9641-x	1
596	Shannon RA	2015	A Clinical Translation of the Article Titled Evidence for the Implementation of the Early Start Denver Model for Young Children With Autism Spectrum Disorder	10.1177/1078390315612263	1
597	Shaw K.A., Maenner M.J., Baio J., Washington A., Christensen D.L., Wiggins L.D., Pettygrove S., Andrews J.G., White T., Rosenberg C.R., Constantino J.N., Fitzgerald R.T., Zahorodny W., Shenouda J., Daniels J.L., Salinas A., Durkin M.S., Dietz P.M.,	2020	Early identification of autism spectrum disorder among children aged 4 years - Early autism and developmental disabilities monitoring network, six sites, United States, 2016	10.15585/MMWR.SS6903A1	6
598	Shea V	2004	A perspective on the research literature related to early intensive behavioral intervention (Lovaas) for young children with autism	10.1177/1362361304047223	1
599	Sheldrick R.C., Carter A.S., Eisenhower A., Mackie T.I., Cole M.B., Hoch N., Brunt S., Pedraza F.M.,	2021	Effectiveness of Screening in Early Intervention Settings to Improve Diagnosis of Autism and Reduce Health Disparities	10.1001/jamapediatrics.2021.5380	5
600	Sheldrick R.C., Frenette E., Vera J.D., Mackie T.I., Martinez-Pedraza F., Hoch N., Eisenhower A., Fettig A., Carter A.S.,	2019	What Drives Detection and Diagnosis of Autism Spectrum Disorder? Looking Under the Hood of a Multi-stage Screening Process in Early Intervention	10.1007/s10803-019-03913-5	5
601	Shen M.D., Piven J.,	2017	Brain and behavior development in autism from birth through infancy		1
602	Sheppard KW, Boone KM, Gracious B, Klebanoff MA, Rogers LK, Rausch J, Bartlett C, Coury DL, Keim SA.	2017	Effect of Omega-3 and -6 Supplementation on Language in Preterm Toddlers Exhibiting Autism Spectrum Disorder Symptoms	10.1007/s10803-017-3249-3	6
603	Shi B., Wu W., Dai M., Zeng J., Luo J., Cai L., Wan B., Jing J.,	2021	Cognitive, Language, and Behavioral Outcomes in Children With Autism Spectrum Disorders Exposed to Early Comprehensive Treatment Models: A Meta-Analysis and Meta-Regression	10.3389/fpsyt.2021.691148	1
604	Shillington A., Pedapati E., Hopkin R., Suhrie K.,	2020	Early behavioral and developmental interventions in ADNP-syndrome: A case report of SWI/SNF-related neurodevelopmental syndrome	10.1002/mgg3.1230	1
605	Shire S.Y., Chang Y.-C., Shih W., Bracaglia S., Kodjoe M., Kasari C.,	2017	Hybrid implementation model of community-partnered early intervention for toddlers with autism: a randomized trial	10.1111/jcpp.12672	7
606	Siller M., Reyes N., Hotez E., Hutman T., Sigman M.,	2014	Longitudinal change in the use of services in autism spectrum disorder: Understanding the role of child characteristics, family demographics, and parent cognitions	10.1177/1362361313476766	6
607	Silva LM, Ayres R, Schalock M.	2008	Outcomes of a pilot training program in a qigong massage intervention for young children with autism	10.5014/ajot.62.5.538	7
608	Simacek J., Elmquist M., Dimian A.F., Reichle J.,	2021	Current Trends in Telehealth Applications to Deliver Social Communication Interventions for Young Children with or at Risk for Autism Spectrum Disorder	10.1007/s40474-020-00214-w	1
609	Simpson E.A., Paukner A., Sclafani V., Kaburu S.S.K., Suomi S.J., Ferrari P.F.,	2017	Acute oxytocin improves memory and gaze following in male but not female nursery-reared infant macaques	10.1007/s00213-016-4480-x	4
610	Sinai-Gavrilov Y., Gev T., Mor-Snir I., Vivanti G., Golan O.,	2020	Integrating the Early Start Denver Model into Israeli community autism spectrum disorder preschools: Effectiveness and treatment response predictors	10.1177/1362361320934221	5
611	Siudak Z; Rakowski T; Dziewierz A; Janzon M; Birkemeyer R; Stefaniak J; Partyka L; Zmudka K; Dudek D	2010	Early abciximab use in ST-elevation myocardial infarction treated with primary percutaneous coronary intervention improves long-term outcome. Data from EUROTRANSFER Registry		4
612	Siyambalapitiya S., Paynter J., Nair V.K.K., Reuterskiöld C., Tucker M., Trembath D.,	2022	Longitudinal Social and Communication Outcomes in Children with Autism Raised in Bi/Multilingual Environments	10.1007/s10803-021-04940-x	7
613	Smith DP; Hayward DW; Gale CM; Eikeseth S; Klintwall L	2021	Treatment Gains from Early and Intensive Behavioral Intervention (EIBI) are Maintained 10 Years Later	10.1177/0145445519882895	8
614	Smith T; Klorman R; Mruzek DW	2015	Predicting Outcome of Community-Based Early Intensive Behavioral Intervention for Children with Autism	10.1007/s10802-015-0002-2	5
615	Smith I.M., Flanagan H.E., Garon N., Bryson S.E.,	2015	Effectiveness of Community-Based Early Intervention Based on Pivotal Response Treatment	10.1007/s10803-014-2345-x	7
616	Smith I.M., Flanagan H.E., Ungar W.J., D'Entremont B., Garon N., den Otter J., Waddell C., Bryson S.E., Tsiplova K., Léger N., Vezina F., Murray P.,	2019	Comparing the 1-year impact of preschool autism intervention programs in two Canadian provinces	10.1002/aur.2072	8
617	Smith T.,	1999	Outcome of Early Intervention for Children with Autism	10.1093/clipsy.6.1.33	1
618	Smith T., Eikeseth S.,	2011	O. Ivar Lovaas: Pioneer of applied behavior analysis and intervention for children with autism	10.1007/s10803-010-1162-0	1
619	Smith V.K., Dillenbeck A.,	2006	Developing and implementing early intervention plans for children with autism spectrum disorders	10.1055/s-2006-932435	1
620	Solmi M., Radua J., Olivola M., Croce E., Soardo L., Salazar de Pablo G., Il Shin J., Kirkbride J.B., Jones P., Kim J.H., Kim J.Y., Carvalho A.F., Seeman M.V., Correll C.U., Fusar-Poli P.,	2021	Age at onset of mental disorders worldwide: large-scale meta-analysis of 192 epidemiological studies	10.1038/s41380-021-01161-7	1
621	Sone B.J. Kaat A.J. Roberts M.Y.	2021	Measuring parent strategy use in early intervention: Reliability and validity of the Naturalistic Developmental Behavioral Intervention Fidelity Rating Scale across strategy types	10.1177/13623613211015003	5
622	Specchio N., Di Micco V., Trivisano M., Ferretti A., Curatolo P.,	2022	The epilepsy–autism spectrum disorder phenotype in the era of molecular genetics and precision therapy	10.1111/epi.17115	1
623	Spence S.J., Geschwind D.H.,	2003	Autism screening and neurodevelopmental assessment		1
624	Spjut Jansson B, Miniscalco C, Westerlund J, Kantzer AK, Fernell E, Gillberg C.	2016	Children who screen positive for autism at 2.5 years and receive early intervention: a prospective naturalistic 2-year outcome study	10.2147/NDT.S108899	7
625	Sritharan B., Koola M.M.,	2019	Barriers faced by immigrant families of children with autism: A program to address the challenges	10.1016/j.ajp.2018.11.017	1
626	St. John B., Ausderau K.,	2021	Relationships Between Household Income and Functional Independent Behavior for Children With Autism	10.1177/15394492211012654	5
627	Stahmer A.C. Schreibman L. Cunningham A.B.	2011	Toward a technology of treatment individualization for young children with autism spectrum disorders	10.1016/j.brainres.2010.09.043	1
628	Stahmer A.C., Brookman-Frazee L., Lee E., Searcy K., Reed S.,	2011	Parent and multidisciplinary provider perspectives on earliest intervention for children at risk for autism spectrum disorders	10.1097/IYC.0b013e31822cf700	5
629	Stahmer A.C., Ingersoll B.,	2004	Inclusive programming for toddlers with autism spectrum disorders: Outcomes from the children's toddler school	10.1177/10983007040060020201	7
630	Stahmer A.C., Vejnoska S., Iadarola S., Straiton D., Segovia F.R., Luelmo P., Morgan E.H., Lee H.S., Javed A., Bronstein B., Hochheimer S., Cho E.M., Aranbarri A., Mandell D., Hassrick E.M.G., Smith T., Kasari C.,	2019	Caregiver Voices: Cross-Cultural Input on Improving Access to Autism Services	10.1007/s40615-019-00575-y	5
631	Starr E.M., Popovic S., McCall B.P.,	2016	Supporting Children with Autism Spectrum Disorder at Primary School: Are the Promises of Early Intervention Maintained?	10.1007/s40474-016-0069-7	1
632	Stenberg N., Schjølberg S., Shic F., Volkmar F., Øyen A.-S., Bresnahan M., Svendsen B.K., von Tetzchner S., Thronæs N.T., Macari S., Cicchetti D.V., Chawarska K., Suren P., Øien R.A.,	2021	Functional Outcomes of Children Identified Early in the Developmental Period as at Risk for ASD Utilizing the The Norwegian Mother, Father and Child Cohort Study (MoBa)	10.1007/s10803-020-04539-8	6
633	Stephens M., Allen P., Fordyce K., Minchin A., Cheek C.,	2016	Early intervention for children with autism: An Australian rural hub and spokes model	10.1080/23297018.2016.1152501	7
634	Sterling L.H., Liu A., Ganni E., Therrien J., Dancea A.B., Guo L., Marelli A.J.,	2021	Neurocognitive disorders amongst patients with congenital heart disease undergoing procedures in childhood	10.1016/j.ijcard.2021.05.001	4
635	Stock R., Mirenda P., Smith I.M.,	2013	Comparison of community-based verbal behavior and pivotal response treatment programs for young children with autism spectrum disorder	10.1016/j.rasd.2013.06.002	7
636	Stoelb M., Yarnal R., Miles J., Takahashi T.N., Farmer J.E., Mccathren R.B.,	2004	Predicting Responsiveness to Treatment of Children With Autism: A Retrospective Study of the Importance of Physical Dysmorphology	10.1177/10883576040190020101	5
637	Strain P.S.,	2017	Four-Year Follow-Up of Children in the LEAP Randomized Trial: Some Planned and Accidental Findings	10.1177/0271121417711531	7
638	Strain P.S., Bovey E.H., II,	2011	Randomized, Controlled Trial of the LEAP Model of Early Intervention for Young Children With Autism Spectrum Disorders	10.1177/0271121411408740	7
639	Strain P.S., Hoyson M.,	2000	The Need for Longitudinal, Intensive Social Skill Intervention: LEAP Follow-Up Outcomes for Children with Autism	10.1177/027112140002000207	7
640	Strand RCW; Eldevik S	2018	Improvements in problem behavior in a child with autism spectrum diagnosis through synthesized analysis and treatment: A replication in an EIBI home program	10.1002/bin.1505	8
641	Strauss K; Vicari S; Valeri G; D'Elia L; Arima S; Fava L	2012	Parent inclusion in Early Intensive Behavioral Intervention: The influence of parental stress parent treatment fidelity and parent-mediated generalization of behavior targets on child outcomes	10.1016/j.ridd.2011.11.008	9
[truncated: 141 more rows]

## Sheet: Articles included in the review
	Author	Year	Title	DOI	Intervention
[truncated: 21 more rows]
