# Supplementary material for: Differential Predictors of Response to Early Start Denver Model vs. Early Intensive Behavioral Intervention in Young Children with Autism Spectrum Disorder: A Systematic Review and Meta-Analysis
Source: Brain Sci. 2022 Nov 4;12(11):1499. doi: 10.3390/brainsci12111499 (PMC9688546; doi:10.3390/brainsci12111499)
Supplement: Supplementary file 1 [file brainsci-12-01499-s001.zip › 2c_Suppl_Mat_Table S8.xlsx]

## Sheet: EIBI
Study	Predictor_Area	Statistic	Statistic value	pvalue
Ben_Itzchak_2007	IQ	one_way_MANCOVA	F(1, 16)=9.86	0.0063
Ben_Itzchak_2007	Social_skills	One_way_ANCOVA	F(1,11)=4.71	0.052
Ben_Itzchak_2007	Communication	one_way_MANCOVA	F(6,11)=.997	0.47
Ben_Itzchak_2014	IQ	2x3_ANOVA_(Group_x_Time)	F(2,68)=5.8	0.005
Cohen_2006	IQ	T_test	t(19)= 1.28	0.22
Cohen_2006	Receptive_Language	T_test	t(19)=1.98	0.06
Hayward_2009	Adaptive_behaviors	Unprotected_Pearson's_correlation	r= 0.08	0.06
Hayward_2009	Age_at_intake	Unprotected_Pearson's_correlation	r= 0.28	0.06
Hayward_2009	IQ	Unprotected_Pearson's_correlation	r= 0.62	0.0001
Hayward_2009	Receptive_Language	Unprotected_Pearson's_correlation	r= .44	0.003
Lovaas_1987	IQ	ANOVA		< 0.03
MacDonald_2014	Age_at_intake	ANOVA	F(3, 91)= 14.36	0.0001
Remington_2007	Adaptive_behaviors	T_test	t(10)=1.061	0.313
Remington_2007	IQ	T_test	t(10)= 1.851	0.0939
Remington_2007	Social_skills	T_test	t(10)=1.81	0.1005
Remington_2007	Communication	T_test	t(10)= 1.98	0.0759
Rogers_2021	Autism_Severity_Symptoms	General_linear_mixed_models		0.32
Rogers_2021	IQ	General_linear_mixed_model		0.33
Sallows_2005	Imitation	Pearson's_correlation	r= 0.8	0.0001
Sallows_2005	IQ	Pearson's_correlation	r= 0.51	0.01
Sallows_2005	Receptive_Language	Pearson's_correlation	r= 0.67	0.0005
Sallows_2005	Social_skills	Pearson's_correlation	r= -0.63	0.0013
Sallows_2005	Communication	Pearson's_correlation	r= -0.57	0.004
Sallows_2005	Adaptive_behaviors	Unprotected_Pearson's_correlation	r= 0.57	0.0045
Smith_2000	IQ	Unprotected_Pearson's_correlation		0.08
Smith_2000	Receptive_Language	Unprotected_Pearson's_correlation	r= 0.48	0.051
Zachor_2007	IQ	MANOVA	F(1,30)=11.92	0.0017
Zachor_2010	Autism_Severity_Symptoms	MANOVA	F(1,67) = 19.15	0.0001
Remington_2007	Autism_Severity_Symptoms	T_test	t(10)=2.226	0.9502

## Sheet: ESDM
Study	Predictor_Area	Statistic	Statistic value	pvalue
Godel_2022	Adaptive_behaviors	ANOVA		0.001
Zitter_2021	Adaptive_behaviors	Correlation	r(38)=0.06	0.713
Devescovi_2016	Age_at_intake	Logistic regression analysis		0.028
Zitter_2021	Age_at_intake	Pearson's correlation		0.97
Vivanti_2016	Age_at_intake	ANOVA		0.01
Vivanti_2019	Age_at_intake	Partial correlation		0.01
Latrèche_2021	Language_Communication	Mixed regression model		0.0001
Rogers_2019	Autism_Severity_Symptoms	GLMM		0.2
Godel_2022	Autism_Severity_Symptoms	ANOVA		0.093
Rogers-2021	Autism_Severity_Symptoms	GLMM		0.32
Zitter_2021	Autism_Severity_Symptoms	Correlation	r(38)=0.07	0.6678
Contaldo_2019	Autism_Severity_Symptoms	Partial correlation		0.011
Rogers_2019	IQ	GLMM		0.03
Contaldo_2019	IQ	Partial correlation		0.004
Sulek_2022	IQ	Multiple linear regression		0.0001
Godel_2022	IQ	ANOVA		0.0001
Devescovi_2016	IQ	cfr pre-post in children with DQ ≥75		0.161
Zitter_2021	IQ	Correlation	r(38)=0.06	0.713
Godel_2022	Language_Communication	ANOVA		0.0001
Contaldo_2019	Language_Communication	Partial correlation		0.001
Vivanti_2016	Language_Communication	Multiple linear regression		0.01
Rogers_2019	Joint_Attention	GLMM		0.44
Rogers_2019	Language_Communication	GLMM		0.66
Wang_2022	Motor_skills	Multiple linear regression		0.08
Godel_2022	Motor_skills	ANOVA		0.001
Rogers_2019	Play	GLMM		0.52
Wang_2022	Repetitive_behavior	Multiple linear regression		0.045
Godel_2022	Repetitive_behavior	ANOVA		0.034
Zitter_2021	Repetitive_behavior	Correlation	r(38)=0.14	0.3889
Godel_2022	Social_skills	ANOVA		0.045
Wang_2022	Autism_Severity_Symptoms	Multiple linear regression		0.288
Zitter_2021	Social_skills	Correlation	r(38)=-0.06	0.713
Sulek_2022	Language_Communication	Correlation	r(97)=0.373	0.0002
Rogers_2021	IQ	General_linear_mixed_model		0.33
